# Supplementary material for: N,N′-Bis(4-chloro­phen­yl)naphthalene-1,4-dicarboxamide N,N-dimethyl­formamide disolvate
Source: Acta Crystallogr Sect E Struct Rep Online. 2009 Sep 9;65(Pt 10):o2414. doi: 10.1107/S1600536809034394 (PMC2970211; doi:10.1107/S1600536809034394)
Supplement: Supplementary file 1 [file e-65-o2414-sup1.cif]

##############################################################################
###                                                                        ###
###        Electronic paper (Acta Crystallographica Section E)             ###
###                                                                        ###
##############################################################################
#                                                                            #
# This CIF contains the data in a paper accepted for publication in Acta     #
# Crystallographica Section E. It conforms to the requirements of Notes      #
# for Authors for Section E, and has been peer reviewed under the auspices   #
# of the IUCr Commission on Journals.                                        #
#                                                                            #
# Full details of the Crystallographic Information File format               #
# are given in the paper "The Crystallographic Information File (CIF):       #
# a New Standard Archive File for Crystallography" by S. R. Hall, F. H.      #
# Allen and I. D. Brown [Acta Cryst. (1991), A47, 655-685].                  #
#                                                                            #
# The current version of the core CIF dictionary is obtainable from          #
# ftp://ftp.iucr.org/pub/cif_core.dic. The current version number is 2.4.    #
#                                                                            #
# Software is freely available for graphical display of the structure(s) in  #
# this CIF.  For information consult the CIF home page http://www.iucr.org/  #
# cif/home.html                                                              #
#                                                                            #
# This file may be used for bona fide research purposes within the           #
# scientific community so long as proper attribution is given to the journal # 
# article from which it was obtained.                                        #
#                                                                            #
##############################################################################
                                             
data_global
_audit_creation_method     'SHELXL-97'
_journal_date_recd_electronic     2009-08-26
_journal_date_accepted     2009-08-27
_journal_name_full     'Acta Crystallographica, Section E'
_journal_year     2009
_journal_volume     65
_journal_issue     10
_journal_page_first     o2414
_journal_page_last     o2414
_journal_paper_category     QO
_journal_coeditor_code     CI2896
_publ_contact_author_name     'Lin-Hai Jing'
_publ_contact_author_address
;
School of Chemistry and Chemical Engineering
China West Normal University
Nanchong 637002
Peoples' Republic of China
;
_publ_contact_author_email     jlhjhr@yahoo.com.cn
_publ_contact_author_fax     ?
_publ_contact_author_phone     ?
_publ_section_title
;
<i>N</i>,<i>N</i>'-Bis(4-chlorophenyl)naphthalene-1,4-dicarboxamide
<i>N</i>,<i>N</i>-dimethylformamide disolvate
;
loop_
    _publ_author_name
    _publ_author_footnote
    _publ_author_address
    'Lin-Hai Jing' .
;
School of Chemistry and Chemical Engineering
China West Normal University
Nanchong 637002
People's Republic of China
;
data_I
_audit_creation_method     SHELXL-97
_chemical_name_systematic
;
<i>N</i>,<i>N</i>'-Bis(4-chlorophenyl)naphthalene-1,4-dicarboxamide
<i>N</i>,<i>N</i>-dimethylformamide disolvate
;
_chemical_name_common     ?
_chemical_formula_moiety     'C24 H16 Cl2 N2 O2, 2C3 H7 N O'
_chemical_formula_sum     'C30 H30 Cl2 N4 O4'
_chemical_formula_iupac     'C24 H16 Cl2 N2 O2, 2C3 H7 N O'
_chemical_formula_weight     581.48
_chemical_melting_point     ?
_symmetry_cell_setting     Triclinic
_symmetry_space_group_name_H-M     'P -1'
_symmetry_space_group_name_Hall     '-P 1'
loop_
    _symmetry_equiv_pos_as_xyz
    'x, y, z'
    '-x, -y, -z'
_cell_length_a     12.040(3)
_cell_length_b     12.121(3)
_cell_length_c     12.295(3)
_cell_angle_alpha     101.75
_cell_angle_beta     111.843(3)
_cell_angle_gamma     110.833(2)
_cell_volume     1435.1(6)
_cell_formula_units_Z     2
_cell_measurement_reflns_used     4703
_cell_measurement_theta_min     3.24
_cell_measurement_theta_max     27.51
_cell_measurement_temperature     93(2)
_exptl_crystal_description     Block
_exptl_crystal_colour     Colourless
_exptl_crystal_size_max     0.40
_exptl_crystal_size_mid     0.33
_exptl_crystal_size_min     0.30
_exptl_crystal_density_diffrn     1.346
_exptl_crystal_density_meas     ?
_exptl_crystal_density_method     'not measured'
_exptl_crystal_F_000     608
_exptl_absorpt_coefficient_mu     0.269
_exptl_absorpt_correction_type     none
_exptl_absorpt_process_details     ?
_exptl_absorpt_correction_T_min     ?
_exptl_absorpt_correction_T_max     ?
_exptl_special_details
;
;
_diffrn_ambient_temperature     93(2)
_diffrn_radiation_type     MoK\a
_diffrn_radiation_wavelength     0.71073
_diffrn_radiation_source     'Rotating Anode'
_diffrn_radiation_monochromator     graphite
_diffrn_measurement_device_type     'Rigaku SPIDER'
_diffrn_measurement_method     \w
_diffrn_detector_area_resol_mean     ?
_diffrn_reflns_number     11770
_diffrn_reflns_av_R_equivalents     0.0205
_diffrn_reflns_av_sigmaI/netI     0.0356
_diffrn_reflns_theta_min     3.24
_diffrn_reflns_theta_max     27.50
_diffrn_reflns_theta_full     27.50
_diffrn_measured_fraction_theta_max     0.978
_diffrn_measured_fraction_theta_full     0.978
_diffrn_reflns_limit_h_min     -14
_diffrn_reflns_limit_h_max     14
_diffrn_reflns_limit_k_min     -15
_diffrn_reflns_limit_k_max     15
_diffrn_reflns_limit_l_min     -15
_diffrn_reflns_limit_l_max     15
_diffrn_standards_number     0
_diffrn_standards_interval_count     0
_diffrn_standards_interval_time     0
_diffrn_standards_decay_%     0
_refine_special_details
;
Refinement of <i>F</i>^2^ against ALL reflections. The weighted <i>R</i>-factor
<i>wR</i> and goodness of fit <i>S</i> are based on <i>F</i>^2^, conventional
<i>R</i>-factors <i>R</i> are based on <i>F</i>, with <i>F</i> set to zero for
negative <i>F</i>^2^. The threshold expression of <i>F</i>^2^ >
\s(<i>F</i>^2^) is used only for calculating <i>R</i>-factors(gt) <i>etc</i>.
and is not relevant to the choice of reflections for refinement.
<i>R</i>-factors based on <i>F</i>^2^ are statistically about twice as large
as those based on <i>F</i>, and <i>R</i>- factors based on ALL data will be
even larger.
;
_reflns_number_total     6317
_reflns_number_gt     5120
_reflns_threshold_expression     I>2\s(I)
_refine_ls_structure_factor_coef     Fsqd
_refine_ls_matrix_type     full
_refine_ls_R_factor_all     0.0493
_refine_ls_R_factor_gt     0.0359
_refine_ls_wR_factor_gt     0.0892
_refine_ls_wR_factor_ref     0.0953
_refine_ls_goodness_of_fit_ref     1.000
_refine_ls_restrained_S_all     1.000
_refine_ls_number_reflns     6317
_refine_ls_number_parameters     373
_refine_ls_number_restraints     0
_refine_ls_hydrogen_treatment     mixed
_refine_ls_weighting_scheme     calc
_refine_ls_weighting_details
           'calc w=1/[\s^2^(Fo^2^)+(0.0495P)^2^+0.26P] where P=(Fo^2^+2Fc^2^)/3'
_atom_sites_solution_hydrogens     geom
_atom_sites_solution_primary     direct
_atom_sites_solution_secondary     difmap
_refine_ls_shift/su_max     0.001
_refine_ls_shift/su_mean     0.000
_refine_diff_density_max     0.350
_refine_diff_density_min     -0.215
_refine_ls_extinction_method     none
_refine_ls_extinction_coef     ?
loop_
    _atom_type_symbol
    _atom_type_description
    _atom_type_scat_dispersion_real
    _atom_type_scat_dispersion_imag
    _atom_type_scat_source
    'C' 'C' 0.0033 0.0016
                         'International Tables Vol C Tables 4.2.6.8 and 6.1.1.4'
    'H' 'H' 0.0000 0.0000
                         'International Tables Vol C Tables 4.2.6.8 and 6.1.1.4'
    'N' 'N' 0.0061 0.0033
                         'International Tables Vol C Tables 4.2.6.8 and 6.1.1.4'
    'O' 'O' 0.0106 0.0060
                         'International Tables Vol C Tables 4.2.6.8 and 6.1.1.4'
    'Cl' 'Cl' 0.1484 0.1585
                         'International Tables Vol C Tables 4.2.6.8 and 6.1.1.4'
_computing_data_collection     'RAPID-AUTO (Rigaku, 2004)'
_computing_cell_refinement     'RAPID-AUTO (Rigaku, 2004)'
_computing_data_reduction     'RAPID-AUTO (Rigaku, 2004)'
_computing_structure_solution     'SHELXS97 (Sheldrick, 2008)'
_computing_structure_refinement     'SHELXL97 (Sheldrick, 2008)'
_computing_molecular_graphics     'XP in SHELXTL (Sheldrick, 2008)'
_computing_publication_material     'SHELXL97 (Sheldrick, 2008)'
loop_
    _atom_site_type_symbol
    _atom_site_label
    _atom_site_fract_x
    _atom_site_fract_y
    _atom_site_fract_z
    _atom_site_U_iso_or_equiv
    _atom_site_adp_type
    _atom_site_calc_flag
    _atom_site_refinement_flags
    _atom_site_occupancy
    _atom_site_disorder_assembly
    _atom_site_disorder_group
    Cl Cl1 1.14954(4) 0.24083(4) 1.06116(4) 0.02618(10) Uani d . 1 . .
    Cl Cl2 0.34115(4) 1.10782(4) 0.16440(4) 0.02949(11) Uani d . 1 . .
    O O1 0.72486(10) 0.35489(10) 0.60000(10) 0.0254(2) Uani d . 1 . .
    O O2 0.78897(10) 0.97633(10) 0.58937(10) 0.0223(2) Uani d . 1 . .
    N N1 0.93824(12) 0.51036(12) 0.75515(11) 0.0166(3) Uani d . 1 . .
    N N2 0.58949(12) 0.82237(12) 0.41155(11) 0.0185(3) Uani d . 1 . .
    C C1 0.79112(14) 0.56799(13) 0.61081(12) 0.0152(3) Uani d . 1 . .
    C C2 0.68071(14) 0.57861(13) 0.60897(13) 0.0175(3) Uani d . 1 . .
    H H2 0.6230 0.5214 0.6305 0.021 Uiso calc R 1 . .
    C C3 0.65240(14) 0.67394(13) 0.57528(13) 0.0172(3) Uani d . 1 . .
    H H3 0.5759 0.6806 0.5746 0.021 Uiso calc R 1 . .
    C C4 0.73406(14) 0.75669(13) 0.54364(12) 0.0158(3) Uani d . 1 . .
    C C5 0.92703(15) 0.82315(14) 0.49705(14) 0.0204(3) Uani d . 1 . .
    H H5 0.9085 0.8876 0.4746 0.024 Uiso calc R 1 . .
    C C6 1.03101(16) 0.80760(15) 0.48905(15) 0.0239(3) Uani d . 1 . .
    H H6 1.0837 0.8606 0.4607 0.029 Uiso calc R 1 . .
    C C7 1.06006(16) 0.71245(15) 0.52307(14) 0.0232(3) Uani d . 1 . .
    H H7 1.1325 0.7018 0.5176 0.028 Uiso calc R 1 . .
    C C8 0.98458(15) 0.63599(14) 0.56367(13) 0.0193(3) Uani d . 1 . .
    H H8 1.0060 0.5731 0.5869 0.023 Uiso calc R 1 . .
    C C9 0.87465(14) 0.64829(13) 0.57208(12) 0.0151(3) Uani d . 1 . .
    C C10 0.84593(14) 0.74473(13) 0.53832(12) 0.0157(3) Uani d . 1 . .
    C C11 0.81469(14) 0.46640(13) 0.65323(13) 0.0159(3) Uani d . 1 . .
    C C12 0.98484(14) 0.44042(13) 0.82256(13) 0.0153(3) Uani d . 1 . .
    C C13 0.91798(15) 0.30732(13) 0.77869(13) 0.0187(3) Uani d . 1 . .
    H H13 0.8375 0.2585 0.6987 0.022 Uiso calc R 1 . .
    C C14 0.96930(15) 0.24596(14) 0.85217(14) 0.0203(3) Uani d . 1 . .
    H H14 0.9242 0.1552 0.8226 0.024 Uiso calc R 1 . .
    C C15 1.08613(15) 0.31781(14) 0.96829(13) 0.0181(3) Uani d . 1 . .
    C C16 1.15477(14) 0.45050(14) 1.01369(13) 0.0183(3) Uani d . 1 . .
    H H16 1.2352 0.4988 1.0937 0.022 Uiso calc R 1 . .
    C C17 1.10346(14) 0.51115(14) 0.93975(13) 0.0177(3) Uani d . 1 . .
    H H17 1.1496 0.6019 0.9693 0.021 Uiso calc R 1 . .
    C C18 0.70864(14) 0.86425(13) 0.51829(13) 0.0167(3) Uani d . 1 . .
    C C19 0.53522(14) 0.89601(13) 0.35801(13) 0.0164(3) Uani d . 1 . .
    C C20 0.58492(14) 1.02652(13) 0.42169(14) 0.0180(3) Uani d . 1 . .
    H H20 0.6596 1.0709 0.5056 0.022 Uiso calc R 1 . .
    C C21 0.52446(15) 1.09143(14) 0.36147(13) 0.0190(3) Uani d . 1 . .
    H H21 0.5579 1.1804 0.4038 0.023 Uiso calc R 1 . .
    C C22 0.41559(15) 1.02545(14) 0.23974(13) 0.0184(3) Uani d . 1 . .
    C C23 0.36372(15) 0.89561(14) 0.17557(14) 0.0211(3) Uani d . 1 . .
    H H23 0.2882 0.8515 0.0921 0.025 Uiso calc R 1 . .
    C C24 0.42413(15) 0.83144(14) 0.23555(14) 0.0209(3) Uani d . 1 . .
    H H24 0.3895 0.7423 0.1928 0.025 Uiso calc R 1 . .
    O O3 0.48112(11) 0.56240(10) 0.23871(10) 0.0235(2) Uani d . 1 . .
    O O4 0.12745(11) 0.77715(10) -0.12739(10) 0.0301(3) Uani d . 1 . .
    N N3 0.62413(14) 0.49392(13) 0.20677(14) 0.0286(3) Uani d . 1 . .
    N N4 0.19877(13) 0.95703(12) -0.16672(12) 0.0244(3) Uani d . 1 . .
    C C25 0.53141(16) 0.48995(15) 0.24215(15) 0.0254(3) Uani d . 1 . .
    H H25 0.5014 0.4255 0.2728 0.030 Uiso calc R 1 . .
    C C26 0.6798(2) 0.4056(2) 0.2165(2) 0.0498(5) Uani d . 1 . .
    H H26A 0.6433 0.3516 0.2570 0.060 Uiso calc R 1 . .
    H H26B 0.7790 0.4541 0.2676 0.060 Uiso calc R 1 . .
    H H26C 0.6544 0.3516 0.1313 0.060 Uiso calc R 1 . .
    C C27 0.6761(2) 0.58983(19) 0.1596(2) 0.0437(5) Uani d . 1 . .
    H H27A 0.6471 0.5480 0.0697 0.052 Uiso calc R 1 . .
    H H27B 0.7756 0.6359 0.2084 0.052 Uiso calc R 1 . .
    H H27C 0.6406 0.6504 0.1690 0.052 Uiso calc R 1 . .
    C C28 0.11021(16) 0.86429(15) -0.15544(14) 0.0246(3) Uani d . 1 . .
    H H28 0.0271 0.8645 -0.1699 0.030 Uiso calc R 1 . .
    C C29 0.1742(2) 1.05877(17) -0.19713(17) 0.0386(4) Uani d . 1 . .
    H H29A 0.0801 1.0386 -0.2202 0.046 Uiso calc R 1 . .
    H H29B 0.1897 1.0665 -0.2687 0.046 Uiso calc R 1 . .
    H H29C 0.2363 1.1398 -0.1230 0.046 Uiso calc R 1 . .
    C C30 0.32963(19) 0.96522(19) -0.14314(19) 0.0411(5) Uani d . 1 . .
    H H30A 0.4025 1.0433 -0.0689 0.049 Uiso calc R 1 . .
    H H30B 0.3412 0.9675 -0.2176 0.049 Uiso calc R 1 . .
    H H30C 0.3334 0.8903 -0.1271 0.049 Uiso calc R 1 . .
    H H1N 0.9893(17) 0.5908(17) 0.7908(16) 0.024(4) Uiso d . 1 . .
    H H2N 0.5477(18) 0.7389(19) 0.3633(18) 0.037(5) Uiso d . 1 . .
loop_
    _atom_site_aniso_label
    _atom_site_aniso_U_11
    _atom_site_aniso_U_22
    _atom_site_aniso_U_33
    _atom_site_aniso_U_12
    _atom_site_aniso_U_13
    _atom_site_aniso_U_23
    Cl1 0.0315(2) 0.0296(2) 0.02474(19) 0.02073(17) 0.01110(17) 0.01733(16)
    Cl2 0.0385(2) 0.0270(2) 0.02280(19) 0.02399(18) 0.00642(17) 0.01041(15)
    O1 0.0206(5) 0.0156(5) 0.0267(6) 0.0062(4) 0.0015(5) 0.0073(4)
    O2 0.0198(5) 0.0163(5) 0.0216(5) 0.0068(4) 0.0036(4) 0.0067(4)
    N1 0.0161(6) 0.0126(6) 0.0166(6) 0.0056(5) 0.0048(5) 0.0057(5)
    N2 0.0186(6) 0.0138(6) 0.0178(6) 0.0082(5) 0.0034(5) 0.0058(5)
    C1 0.0171(7) 0.0143(6) 0.0116(6) 0.0072(5) 0.0048(6) 0.0049(5)
    C2 0.0183(7) 0.0165(7) 0.0167(7) 0.0069(6) 0.0082(6) 0.0077(5)
    C3 0.0153(7) 0.0188(7) 0.0176(7) 0.0090(6) 0.0073(6) 0.0074(6)
    C4 0.0164(7) 0.0159(7) 0.0120(6) 0.0081(6) 0.0040(6) 0.0049(5)
    C5 0.0239(8) 0.0190(7) 0.0210(7) 0.0105(6) 0.0113(6) 0.0115(6)
    C6 0.0274(8) 0.0242(8) 0.0264(8) 0.0112(7) 0.0182(7) 0.0137(6)
    C7 0.0239(8) 0.0254(8) 0.0263(8) 0.0137(7) 0.0160(7) 0.0099(6)
    C8 0.0232(8) 0.0198(7) 0.0183(7) 0.0125(6) 0.0108(6) 0.0080(6)
    C9 0.0161(7) 0.0149(6) 0.0111(6) 0.0067(5) 0.0049(6) 0.0037(5)
    C10 0.0171(7) 0.0155(7) 0.0124(6) 0.0072(6) 0.0057(6) 0.0056(5)
    C11 0.0175(7) 0.0177(7) 0.0142(6) 0.0093(6) 0.0079(6) 0.0073(5)
    C12 0.0179(7) 0.0175(7) 0.0159(6) 0.0104(6) 0.0101(6) 0.0091(5)
    C13 0.0187(7) 0.0167(7) 0.0158(7) 0.0074(6) 0.0052(6) 0.0055(5)
    C14 0.0230(8) 0.0175(7) 0.0215(7) 0.0107(6) 0.0101(6) 0.0089(6)
    C15 0.0206(7) 0.0247(8) 0.0196(7) 0.0160(6) 0.0119(6) 0.0141(6)
    C16 0.0170(7) 0.0231(7) 0.0157(7) 0.0109(6) 0.0073(6) 0.0077(6)
    C17 0.0169(7) 0.0161(7) 0.0189(7) 0.0076(6) 0.0077(6) 0.0067(5)
    C18 0.0168(7) 0.0188(7) 0.0167(7) 0.0088(6) 0.0087(6) 0.0090(5)
    C19 0.0155(7) 0.0169(7) 0.0187(7) 0.0086(6) 0.0081(6) 0.0092(6)
    C20 0.0180(7) 0.0175(7) 0.0169(7) 0.0088(6) 0.0071(6) 0.0057(5)
    C21 0.0225(8) 0.0170(7) 0.0197(7) 0.0118(6) 0.0102(6) 0.0069(6)
    C22 0.0207(7) 0.0212(7) 0.0193(7) 0.0147(6) 0.0092(6) 0.0108(6)
    C23 0.0181(7) 0.0204(7) 0.0184(7) 0.0093(6) 0.0032(6) 0.0067(6)
    C24 0.0208(8) 0.0141(7) 0.0209(7) 0.0076(6) 0.0048(6) 0.0056(6)
    O3 0.0238(6) 0.0207(5) 0.0253(6) 0.0115(5) 0.0114(5) 0.0072(4)
    O4 0.0312(6) 0.0197(6) 0.0207(5) 0.0045(5) 0.0014(5) 0.0093(4)
    N3 0.0289(8) 0.0274(7) 0.0382(8) 0.0157(6) 0.0219(7) 0.0135(6)
    N4 0.0322(7) 0.0215(7) 0.0198(6) 0.0118(6) 0.0130(6) 0.0095(5)
    C25 0.0294(9) 0.0227(8) 0.0293(8) 0.0133(7) 0.0175(7) 0.0117(7)
    C26 0.0552(13) 0.0498(13) 0.0763(16) 0.0392(11) 0.0446(12) 0.0316(12)
    C27 0.0473(12) 0.0422(11) 0.0649(14) 0.0232(9) 0.0431(11) 0.0289(10)
    C28 0.0267(8) 0.0238(8) 0.0165(7) 0.0089(7) 0.0070(6) 0.0077(6)
    C29 0.0612(12) 0.0243(9) 0.0314(9) 0.0197(9) 0.0220(9) 0.0151(7)
    C30 0.0397(11) 0.0399(11) 0.0466(11) 0.0152(9) 0.0266(10) 0.0176(9)
_geom_special_details
;
All e.s.d.'s (except the e.s.d. in the dihedral angle between two l.s. planes)
are estimated using the full covariance matrix. The cell e.s.d.'s are taken
into account individually in the estimation of e.s.d.'s in distances, angles
and torsion angles; correlations between e.s.d.'s in cell parameters are only
used when they are defined by crystal symmetry. An approximate (isotropic)
treatment of cell e.s.d.'s is used for estimating e.s.d.'s involving l.s.
planes.
;
loop_
    _geom_bond_atom_site_label_1
    _geom_bond_atom_site_label_2
    _geom_bond_site_symmetry_2
    _geom_bond_distance
    _geom_bond_publ_flag
    Cl1 C15 . 1.7462(14) ?
    Cl2 C22 . 1.7473(14) ?
    O1 C11 . 1.2240(17) ?
    O2 C18 . 1.2238(17) ?
    N1 C11 . 1.3580(18) ?
    N1 C12 . 1.4138(17) ?
    N1 H1N . 0.849(18) ?
    N2 C18 . 1.3594(18) ?
    N2 C19 . 1.4110(17) ?
    N2 H2N . 0.895(19) ?
    C1 C2 . 1.373(2) ?
    C1 C9 . 1.4264(19) ?
    C1 C11 . 1.5062(18) ?
    C2 C3 . 1.4117(19) ?
    C2 H2 . 0.95 ?
    C3 C4 . 1.366(2) ?
    C3 H3 . 0.95 ?
    C4 C10 . 1.428(2) ?
    C4 C18 . 1.5062(19) ?
    C5 C6 . 1.366(2) ?
    C5 C10 . 1.421(2) ?
    C5 H5 . 0.95 ?
    C6 C7 . 1.415(2) ?
    C6 H6 . 0.95 ?
    C7 C8 . 1.364(2) ?
    C7 H7 . 0.95 ?
    C8 C9 . 1.421(2) ?
    C8 H8 . 0.95 ?
    C9 C10 . 1.4271(19) ?
    C12 C13 . 1.3930(19) ?
    C12 C17 . 1.3949(19) ?
    C13 C14 . 1.3914(19) ?
    C13 H13 . 0.95 ?
    C14 C15 . 1.380(2) ?
    C14 H14 . 0.95 ?
    C15 C16 . 1.388(2) ?
    C16 C17 . 1.3877(19) ?
    C16 H16 . 0.95 ?
    C17 H17 . 0.95 ?
    C19 C24 . 1.395(2) ?
    C19 C20 . 1.3954(19) ?
    C20 C21 . 1.3930(19) ?
    C20 H20 . 0.95 ?
    C21 C22 . 1.380(2) ?
    C21 H21 . 0.95 ?
    C22 C23 . 1.385(2) ?
    C23 C24 . 1.3837(19) ?
    C23 H23 . 0.95 ?
    C24 H24 . 0.95 ?
    O3 C25 . 1.2304(18) ?
    O4 C28 . 1.2363(19) ?
    N3 C25 . 1.330(2) ?
    N3 C27 . 1.451(2) ?
    N3 C26 . 1.453(2) ?
    N4 C28 . 1.319(2) ?
    N4 C29 . 1.454(2) ?
    N4 C30 . 1.454(2) ?
    C25 H25 . 0.95 ?
    C26 H26A . 0.98 ?
    C26 H26B . 0.98 ?
    C26 H26C . 0.98 ?
    C27 H27A . 0.98 ?
    C27 H27B . 0.98 ?
    C27 H27C . 0.98 ?
    C28 H28 . 0.95 ?
    C29 H29A . 0.98 ?
    C29 H29B . 0.98 ?
    C29 H29C . 0.98 ?
    C30 H30A . 0.98 ?
    C30 H30B . 0.98 ?
    C30 H30C . 0.98 ?
loop_
    _geom_angle_atom_site_label_1
    _geom_angle_atom_site_label_2
    _geom_angle_atom_site_label_3
    _geom_angle_site_symmetry_1
    _geom_angle_site_symmetry_3
    _geom_angle
    _geom_angle_publ_flag
    C11 N1 C12 . . 127.53(12) ?
    C11 N1 H1N . . 117.1(11) ?
    C12 N1 H1N . . 114.5(12) ?
    C18 N2 C19 . . 128.18(12) ?
    C18 N2 H2N . . 115.0(12) ?
    C19 N2 H2N . . 116.0(12) ?
    C2 C1 C9 . . 120.61(13) ?
    C2 C1 C11 . . 115.86(12) ?
    C9 C1 C11 . . 123.53(12) ?
    C1 C2 C3 . . 120.43(13) ?
    C1 C2 H2 . . 119.8 ?
    C3 C2 H2 . . 119.8 ?
    C4 C3 C2 . . 120.57(13) ?
    C4 C3 H3 . . 119.7 ?
    C2 C3 H3 . . 119.7 ?
    C3 C4 C10 . . 120.67(13) ?
    C3 C4 C18 . . 119.65(12) ?
    C10 C4 C18 . . 119.65(12) ?
    C6 C5 C10 . . 121.27(14) ?
    C6 C5 H5 . . 119.4 ?
    C10 C5 H5 . . 119.4 ?
    C5 C6 C7 . . 119.86(14) ?
    C5 C6 H6 . . 120.1 ?
    C7 C6 H6 . . 120.1 ?
    C8 C7 C6 . . 120.34(14) ?
    C8 C7 H7 . . 119.8 ?
    C6 C7 H7 . . 119.8 ?
    C7 C8 C9 . . 121.50(14) ?
    C7 C8 H8 . . 119.2 ?
    C9 C8 H8 . . 119.2 ?
    C8 C9 C1 . . 123.18(13) ?
    C8 C9 C10 . . 118.07(13) ?
    C1 C9 C10 . . 118.74(12) ?
    C5 C10 C9 . . 118.95(13) ?
    C5 C10 C4 . . 122.19(13) ?
    C9 C10 C4 . . 118.83(13) ?
    O1 C11 N1 . . 124.73(13) ?
    O1 C11 C1 . . 120.55(12) ?
    N1 C11 C1 . . 114.67(12) ?
    C13 C12 C17 . . 119.60(13) ?
    C13 C12 N1 . . 123.54(13) ?
    C17 C12 N1 . . 116.86(12) ?
    C14 C13 C12 . . 119.91(13) ?
    C14 C13 H13 . . 120.0 ?
    C12 C13 H13 . . 120.0 ?
    C15 C14 C13 . . 119.55(14) ?
    C15 C14 H14 . . 120.2 ?
    C13 C14 H14 . . 120.2 ?
    C14 C15 C16 . . 121.55(13) ?
    C14 C15 Cl1 . . 119.53(11) ?
    C16 C15 Cl1 . . 118.92(11) ?
    C17 C16 C15 . . 118.65(13) ?
    C17 C16 H16 . . 120.7 ?
    C15 C16 H16 . . 120.7 ?
    C16 C17 C12 . . 120.75(13) ?
    C16 C17 H17 . . 119.6 ?
    C12 C17 H17 . . 119.6 ?
    O2 C18 N2 . . 125.43(13) ?
    O2 C18 C4 . . 121.68(12) ?
    N2 C18 C4 . . 112.89(12) ?
    C24 C19 C20 . . 119.68(13) ?
    C24 C19 N2 . . 116.70(12) ?
    C20 C19 N2 . . 123.61(13) ?
    C21 C20 C19 . . 119.64(13) ?
    C21 C20 H20 . . 120.2 ?
    C19 C20 H20 . . 120.2 ?
    C22 C21 C20 . . 119.46(13) ?
    C22 C21 H21 . . 120.3 ?
    C20 C21 H21 . . 120.3 ?
    C21 C22 C23 . . 121.76(13) ?
    C21 C22 Cl2 . . 119.18(11) ?
    C23 C22 Cl2 . . 119.05(11) ?
    C24 C23 C22 . . 118.64(13) ?
    C24 C23 H23 . . 120.7 ?
    C22 C23 H23 . . 120.7 ?
    C23 C24 C19 . . 120.81(13) ?
    C23 C24 H24 . . 119.6 ?
    C19 C24 H24 . . 119.6 ?
    C25 N3 C27 . . 120.68(14) ?
    C25 N3 C26 . . 121.89(15) ?
    C27 N3 C26 . . 117.41(15) ?
    C28 N4 C29 . . 122.37(15) ?
    C28 N4 C30 . . 120.96(14) ?
    C29 N4 C30 . . 116.61(15) ?
    O3 C25 N3 . . 125.73(16) ?
    O3 C25 H25 . . 117.1 ?
    N3 C25 H25 . . 117.1 ?
    N3 C26 H26A . . 109.5 ?
    N3 C26 H26B . . 109.5 ?
    H26A C26 H26B . . 109.5 ?
    N3 C26 H26C . . 109.5 ?
    H26A C26 H26C . . 109.5 ?
    H26B C26 H26C . . 109.5 ?
    N3 C27 H27A . . 109.5 ?
    N3 C27 H27B . . 109.5 ?
    H27A C27 H27B . . 109.5 ?
    N3 C27 H27C . . 109.5 ?
    H27A C27 H27C . . 109.5 ?
    H27B C27 H27C . . 109.5 ?
    O4 C28 N4 . . 124.81(16) ?
    O4 C28 H28 . . 117.6 ?
    N4 C28 H28 . . 117.6 ?
    N4 C29 H29A . . 109.5 ?
    N4 C29 H29B . . 109.5 ?
    H29A C29 H29B . . 109.5 ?
    N4 C29 H29C . . 109.5 ?
    H29A C29 H29C . . 109.5 ?
    H29B C29 H29C . . 109.5 ?
    N4 C30 H30A . . 109.5 ?
    N4 C30 H30B . . 109.5 ?
    H30A C30 H30B . . 109.5 ?
    N4 C30 H30C . . 109.5 ?
    H30A C30 H30C . . 109.5 ?
    H30B C30 H30C . . 109.5 ?
loop_
    _geom_torsion_atom_site_label_1
    _geom_torsion_atom_site_label_2
    _geom_torsion_atom_site_label_3
    _geom_torsion_atom_site_label_4
    _geom_torsion_site_symmetry_1
    _geom_torsion_site_symmetry_2
    _geom_torsion_site_symmetry_3
    _geom_torsion_site_symmetry_4
    _geom_torsion
    _geom_torsion_publ_flag
    C9 C1 C2 C3 . . . . -3.5(2) ?
    C11 C1 C2 C3 . . . . 177.63(12) ?
    C1 C2 C3 C4 . . . . 0.2(2) ?
    C2 C3 C4 C10 . . . . 2.9(2) ?
    C2 C3 C4 C18 . . . . -175.08(12) ?
    C10 C5 C6 C7 . . . . -0.4(2) ?
    C5 C6 C7 C8 . . . . 0.1(2) ?
    C6 C7 C8 C9 . . . . 0.6(2) ?
    C7 C8 C9 C1 . . . . 178.28(14) ?
    C7 C8 C9 C10 . . . . -0.8(2) ?
    C2 C1 C9 C8 . . . . -175.58(13) ?
    C11 C1 C9 C8 . . . . 3.2(2) ?
    C2 C1 C9 C10 . . . . 3.53(19) ?
    C11 C1 C9 C10 . . . . -177.64(12) ?
    C6 C5 C10 C9 . . . . 0.1(2) ?
    C6 C5 C10 C4 . . . . -178.02(13) ?
    C8 C9 C10 C5 . . . . 0.50(19) ?
    C1 C9 C10 C5 . . . . -178.66(12) ?
    C8 C9 C10 C4 . . . . 178.70(12) ?
    C1 C9 C10 C4 . . . . -0.46(19) ?
    C3 C4 C10 C5 . . . . 175.41(13) ?
    C18 C4 C10 C5 . . . . -6.6(2) ?
    C3 C4 C10 C9 . . . . -2.72(19) ?
    C18 C4 C10 C9 . . . . 175.26(12) ?
    C12 N1 C11 O1 . . . . -3.3(2) ?
    C12 N1 C11 C1 . . . . 174.14(12) ?
    C2 C1 C11 O1 . . . . 55.39(18) ?
    C9 C1 C11 O1 . . . . -123.49(16) ?
    C2 C1 C11 N1 . . . . -122.19(14) ?
    C9 C1 C11 N1 . . . . 58.93(17) ?
    C11 N1 C12 C13 . . . . 12.7(2) ?
    C11 N1 C12 C17 . . . . -166.47(13) ?
    C17 C12 C13 C14 . . . . 0.4(2) ?
    N1 C12 C13 C14 . . . . -178.74(13) ?
    C12 C13 C14 C15 . . . . 0.1(2) ?
    C13 C14 C15 C16 . . . . -0.4(2) ?
    C13 C14 C15 Cl1 . . . . 179.37(11) ?
    C14 C15 C16 C17 . . . . 0.1(2) ?
    Cl1 C15 C16 C17 . . . . -179.65(10) ?
    C15 C16 C17 C12 . . . . 0.4(2) ?
    C13 C12 C17 C16 . . . . -0.7(2) ?
    N1 C12 C17 C16 . . . . 178.50(13) ?
    C19 N2 C18 O2 . . . . 2.1(2) ?
    C19 N2 C18 C4 . . . . -178.44(13) ?
    C3 C4 C18 O2 . . . . 112.28(16) ?
    C10 C4 C18 O2 . . . . -65.73(18) ?
    C3 C4 C18 N2 . . . . -67.17(17) ?
    C10 C4 C18 N2 . . . . 114.83(14) ?
    C18 N2 C19 C24 . . . . 168.17(14) ?
    C18 N2 C19 C20 . . . . -13.1(2) ?
    C24 C19 C20 C21 . . . . -1.0(2) ?
    N2 C19 C20 C21 . . . . -179.70(13) ?
    C19 C20 C21 C22 . . . . 0.4(2) ?
    C20 C21 C22 C23 . . . . 0.4(2) ?
    C20 C21 C22 Cl2 . . . . -179.51(11) ?
    C21 C22 C23 C24 . . . . -0.6(2) ?
    Cl2 C22 C23 C24 . . . . 179.40(12) ?
    C22 C23 C24 C19 . . . . -0.2(2) ?
    C20 C19 C24 C23 . . . . 0.9(2) ?
    N2 C19 C24 C23 . . . . 179.69(13) ?
    C27 N3 C25 O3 . . . . 0.4(3) ?
    C26 N3 C25 O3 . . . . 178.82(17) ?
    C29 N4 C28 O4 . . . . -178.55(14) ?
    C30 N4 C28 O4 . . . . -1.5(2) ?
loop_
    _geom_hbond_atom_site_label_D
    _geom_hbond_atom_site_label_H
    _geom_hbond_atom_site_label_A
    _geom_hbond_site_symmetry_A
    _geom_hbond_distance_DH
    _geom_hbond_distance_HA
    _geom_hbond_distance_DA
    _geom_hbond_angle_DHA
    N2 H2N O3 . 0.89(2) 2.02(2) 2.9040(17) 168(2)
    C23 H23 O4 . 0.95 2.39 3.3258(19) 167
    N1 H1N O4 1_656 0.85(2) 2.01(2) 2.8536(17) 173(2)
    C2 H2 O3 2_666 0.95 2.54 3.4458(19) 160
    C6 H6 O2 2_776 0.95 2.38 3.3214(19) 169
    C16 H16 O3 1_656 0.95 2.54 3.3949(19) 151
    C21 H21 O1 1_565 0.95 2.37 3.1719(19) 142
