# Supplementary material for: N,N′-Bis(4-chloro­phen­yl)naphthalene-1,4-dicarboxamide N,N-dimethyl­formamide disolvate
Source: Acta Crystallogr Sect E Struct Rep Online. 2009 Sep 9;65(Pt 10):o2414. doi: 10.1107/S1600536809034394 (PMC2970211; doi:10.1107/S1600536809034394)
Supplement: Supplementary file 2 [file e-65-o2414-Isup2.hkl]

# 
# h,k,l, Fc-squared, Fo-squared, sigma(Fo-squared) and status flag 
# 
data_I
_shelx_title ' Y2760 in P-1' 
_shelx_refln_list_code          4 
_shelx_F_calc_maximum      197.94 
_exptl_crystal_F_000       608.00 
_reflns_d_resolution_high  0.7697 
 
loop_ 
 _symmetry_equiv_pos_as_xyz 
 'x, y, z' 
 '-x, -y, -z' 
 
_cell_length_a    12.0401 
_cell_length_b    12.1206 
_cell_length_c    12.2949 
_cell_angle_alpha 101.745 
_cell_angle_beta  111.843 
_cell_angle_gamma 110.833 
 
_shelx_F_squared_multiplier     1.000 
 
loop_ 
 _refln_index_h 
 _refln_index_k 
 _refln_index_l 
 _refln_F_squared_calc 
 _refln_F_squared_meas 
 _refln_F_squared_sigma 
 _refln_observed_status 
   2   0   0       14.71       15.27      0.87 o 
   3   0   0       17.26        9.50      0.86 o 
   4   0   0     2603.13     2552.11     13.74 o 
   5   0   0      150.98      129.50      9.76 o 
   6   0   0     1040.66      971.21     24.09 o 
   7   0   0        0.97        2.47      5.06 o 
   8   0   0       35.34       36.03      6.68 o 
   9   0   0       11.26       14.41      6.11 o 
  10   0   0       36.96       37.53      7.49 o 
  11   0   0        8.14        8.95      6.15 o 
  12   0   0       33.83       32.43      8.74 o 
 -13   1   0       72.93       89.51     11.82 o 
 -12   1   0       46.59       34.61      7.49 o 
 -11   1   0      485.75      520.16     20.77 o 
 -10   1   0        3.58        8.91      4.45 o 
  -9   1   0      185.76      180.55     11.70 o 
  -8   1   0       63.52       60.56      7.61 o 
  -7   1   0       25.43       19.31      4.21 o 
  -6   1   0      437.73      492.83     18.54 o 
  -5   1   0      318.36      320.32      8.65 o 
  -4   1   0     1611.68     1494.74     26.94 o 
  -3   1   0      376.11      373.71      8.67 o 
  -2   1   0      638.71      630.78      3.44 o 
   1   1   0    10966.73    10983.46     29.19 o 
   2   1   0      333.23      332.91      6.56 o 
   3   1   0       48.88       40.37      1.74 o 
   4   1   0       10.99        9.15      1.09 o 
   5   1   0     3336.66     3596.66     28.52 o 
   6   1   0        0.07        2.31      1.06 o 
   7   1   0       40.47       36.11      1.31 o 
   8   1   0      129.13      131.49     11.17 o 
   9   1   0       21.09       26.07      6.56 o 
  10   1   0        3.75       11.66      8.91 o 
  11   1   0       74.32       81.61     11.01 o 
  12   1   0       68.70       88.17     12.87 o 
 -13   2   0        1.80        1.38      5.67 o 
 -12   2   0       36.39       35.26      8.70 o 
 -11   2   0        6.29        9.47      5.75 o 
 -10   2   0       48.79       41.13      7.53 o 
  -9   2   0      164.24      161.16     10.73 o 
  -8   2   0      208.51      210.14     13.60 o 
  -7   2   0     1134.11     1192.49     27.57 o 
  -6   2   0      116.67      122.94      9.23 o 
  -5   2   0     1773.07     1965.00     13.29 o 
  -4   2   0     1272.14     1298.45      9.72 o 
  -3   2   0      408.00      366.62      4.47 o 
  -2   2   0     1983.05     1963.79     11.01 o 
  -1   2   0     5729.66     5849.67     15.89 o 
   0   2   0     1588.81     1500.20     12.19 o 
   1   2   0     7360.52     7639.16     54.25 o 
   2   2   0      100.31      124.15      3.24 o 
   3   2   0      363.67      331.77      5.20 o 
   4   2   0      211.64      186.81      4.75 o 
   5   2   0       97.09       86.97      4.20 o 
   6   2   0      229.81      239.45      7.10 o 
   7   2   0     1209.33     1192.47     31.90 o 
   8   2   0      174.29      174.36     13.44 o 
   9   2   0      231.75      247.19     15.18 o 
  10   2   0      838.53      940.40     40.85 o 
  11   2   0       43.77       33.28      8.62 o 
 -13   3   0       41.33       29.67      7.04 o 
 -12   3   0       60.74       62.59      8.66 o 
 -11   3   0        0.01        2.55      7.61 o 
 -10   3   0      665.68      640.55     27.61 o 
  -9   3   0       24.98       25.87      5.95 o 
  -8   3   0      490.88      447.09     19.03 o 
  -7   3   0      102.41      105.31      2.06 o 
  -6   3   0      370.98      390.03      6.46 o 
  -5   3   0      209.43      192.61      3.31 o 
  -4   3   0     2494.76     2575.46     15.14 o 
  -3   3   0      163.08      139.43      3.16 o 
  -2   3   0     3009.42     2882.72     19.41 o 
  -1   3   0      143.90      160.23      3.62 o 
   0   3   0     1594.99     1441.23     10.09 o 
   1   3   0       29.75       28.18      2.59 o 
   2   3   0      572.53      645.64     15.54 o 
   3   3   0        1.09        3.28      1.69 o 
   4   3   0      209.05      198.86      9.51 o 
   5   3   0       17.37       17.98      2.21 o 
   6   3   0      338.79      335.55     11.48 o 
   7   3   0       76.58       88.41      5.97 o 
   8   3   0       74.80       92.46     10.61 o 
   9   3   0      154.68      171.85     13.68 o 
  10   3   0       94.18       93.92     11.50 o 
  11   3   0        4.00        7.17      8.18 o 
 -14   4   0        4.91        3.81      5.42 o 
 -13   4   0      257.89      235.36     14.98 o 
 -12   4   0      237.22      208.08     13.24 o 
 -11   4   0        7.29        5.06      5.47 o 
 -10   4   0        7.47        9.39      5.63 o 
  -9   4   0      106.24       94.69     10.12 o 
  -8   4   0      124.47      137.34      4.58 o 
  -7   4   0      475.35      442.29      5.47 o 
  -6   4   0      316.03      373.50      6.54 o 
  -5   4   0     1557.28     1701.23     19.66 o 
  -4   4   0     1178.42     1256.31      9.06 o 
  -3   4   0     3769.44     3909.28     24.92 o 
  -2   4   0      190.16      153.67      3.65 o 
  -1   4   0     2034.77     2065.43     16.52 o 
   0   4   0      551.68      593.15      6.97 o 
   1   4   0     2389.38     2645.04     31.27 o 
   2   4   0        2.29        5.18      2.43 o 
   3   4   0     3627.05     3881.73     82.66 o 
   4   4   0       12.08       13.74      3.47 o 
   5   4   0      519.68      556.36     44.13 o 
   6   4   0       16.28       21.13      4.78 o 
   7   4   0        6.85        7.74      2.59 o 
   8   4   0        9.58       18.70      7.45 o 
   9   4   0      588.75      668.44     26.15 o 
  10   4   0      114.04      125.21     13.97 o 
 -14   5   0       76.28       52.06     10.16 o 
 -13   5   0      161.07      158.49     12.59 o 
 -12   5   0       67.07       71.82     10.20 o 
 -11   5   0     2270.21     2247.42     37.24 o 
 -10   5   0      136.37      154.32     12.23 o 
  -9   5   0        6.28        8.53      1.88 o 
  -8   5   0      508.35      498.74      9.76 o 
  -7   5   0     1288.60     1285.40     20.72 o 
  -6   5   0      464.00      481.63      8.28 o 
  -5   5   0      287.26      296.57      5.85 o 
  -4   5   0        0.59        3.20      2.07 o 
  -3   5   0     1446.99     1649.98     19.87 o 
  -2   5   0      152.53      124.89      5.13 o 
  -1   5   0      873.33      867.60     15.68 o 
   0   5   0      204.15      224.04      8.06 o 
   1   5   0       57.56       96.27      6.90 o 
   2   5   0      900.65      856.44     61.23 o 
   3   5   0       68.60      102.31      6.58 o 
   4   5   0      787.57      848.39     20.47 o 
   5   5   0      733.15      721.51     15.21 o 
   6   5   0       38.75       35.79      4.54 o 
   7   5   0      805.58      851.63     27.97 o 
   8   5   0      168.84      188.20     16.03 o 
   9   5   0        3.54        1.42      5.79 o 
 -14   6   0       54.29       60.84     11.09 o 
 -13   6   0       47.16       49.87      8.70 o 
 -12   6   0       23.57       29.43      6.96 o 
 -11   6   0      426.91      417.53     18.54 o 
 -10   6   0      286.13      292.56      8.85 o 
  -9   6   0        1.36        4.10      2.02 o 
  -8   6   0       20.96       20.89      2.33 o 
  -7   6   0      661.23      623.71     13.70 o 
  -6   6   0     4791.51     5174.76     36.85 o 
  -5   6   0      902.12      959.52     14.58 o 
  -4   6   0      914.21     1056.79     11.97 o 
  -3   6   0     1539.38     1676.24     19.63 o 
  -1   6   0      111.65      103.82      5.82 o 
   0   6   0       77.79       70.38      7.15 o 
   1   6   0      131.92      134.44      9.43 o 
   2   6   0       30.95       24.29      4.60 o 
   3   6   0        1.54        6.48      4.11 o 
   4   6   0       61.16       45.69      5.78 o 
   5   6   0        9.97        6.85      3.29 o 
   6   6   0     1493.18     1506.20     21.43 o 
   7   6   0        0.07        3.08      5.83 o 
   8   6   0       27.13       26.43      8.38 o 
   9   6   0        0.55        0.16      5.67 o 
 -13   7   0       17.93       23.56      7.33 o 
 -12   7   0       39.83       44.89      9.15 o 
 -11   7   0        2.93        8.18      5.63 o 
 -10   7   0      143.19      136.02      6.29 o 
  -9   7   0       38.20       32.74      4.21 o 
  -8   7   0      603.53      601.69     16.68 o 
  -7   7   0     1337.39     1300.57     24.24 o 
  -6   7   0      304.95      305.72      9.01 o 
  -5   7   0      406.55      378.51      9.36 o 
  -4   7   0      258.79      320.45     10.37 o 
  -3   7   0      324.20      347.69     11.14 o 
  -2   7   0       24.53       22.00      3.85 o 
  -1   7   0     1268.43     1241.68     21.68 o 
   0   7   0       40.15       46.72      6.91 o 
   1   7   0      106.47       90.90      8.65 o 
   2   7   0       20.52       22.10      4.32 o 
   3   7   0        1.71        4.46      4.09 o 
   4   7   0       14.28        9.38      3.36 o 
   5   7   0       39.01       45.82      5.54 o 
   6   7   0      117.31      113.80      7.10 o 
   7   7   0       32.09       23.03      8.06 o 
   8   7   0       45.08       41.86      9.11 o 
 -13   8   0        0.22        1.13      4.53 o 
 -12   8   0       62.88       51.45      8.46 o 
 -11   8   0      548.78      552.89     11.34 o 
 -10   8   0     1037.32     1029.73     20.08 o 
  -9   8   0      141.46      138.18      7.26 o 
  -8   8   0      680.87      657.63     18.42 o 
  -7   8   0       73.45       73.57      5.43 o 
  -6   8   0      125.59      121.30      7.14 o 
  -5   8   0       24.94       26.34      4.17 o 
  -4   8   0      942.46      986.24     20.98 o 
  -3   8   0      128.08      133.44      7.43 o 
  -2   8   0      225.96      233.97      9.80 o 
  -1   8   0        0.43        2.87      2.75 o 
   0   8   0      322.20      354.36     21.35 o 
   1   8   0       25.24       23.96      5.97 o 
   2   8   0      121.26       99.57      6.94 o 
   3   8   0      136.23      119.44      7.86 o 
   4   8   0        9.64        8.55      4.12 o 
   5   8   0      151.54      150.47      8.60 o 
   6   8   0        8.45       18.95      7.21 o 
   7   8   0      129.71      124.85     14.94 o 
 -13   9   0      190.58      175.25     12.31 o 
 -12   9   0      180.19      159.38     12.02 o 
 -11   9   0        4.12       10.28      3.65 o 
 -10   9   0      312.59      316.91     14.41 o 
  -9   9   0     1313.45     1342.88     33.20 o 
  -8   9   0     1756.27     1703.97     27.48 o 
  -7   9   0        6.82       12.41      3.95 o 
  -6   9   0      741.91      744.71     20.85 o 
  -5   9   0      228.21      223.35     11.31 o 
  -4   9   0      232.12      213.07     17.81 o 
  -3   9   0       11.54       19.20      4.56 o 
  -2   9   0      104.30       93.84     10.28 o 
  -1   9   0       13.12       14.83      4.75 o 
   0   9   0      414.12      337.61     18.48 o 
   1   9   0       25.64       37.97      8.09 o 
   2   9   0      525.37      544.30     16.33 o 
   3   9   0        6.29        8.09      4.35 o 
   4   9   0        3.45        5.67      4.51 o 
   5   9   0       35.02       35.26      6.10 o 
   6   9   0      319.48      383.98     25.99 o 
 -12  10   0       16.73        8.26      6.60 o 
 -11  10   0        2.11        9.59      5.55 o 
 -10  10   0       13.10        8.99      3.51 o 
  -9  10   0      349.71      347.36     11.11 o 
  -8  10   0      502.79      455.48     15.24 o 
  -7  10   0     1070.18     1014.72     20.84 o 
  -6  10   0       76.77       90.08      7.31 o 
  -5  10   0      541.46      544.80     14.67 o 
  -4  10   0      129.23      127.29      8.26 o 
  -3  10   0      363.79      364.86     12.41 o 
  -2  10   0       54.44       63.29      8.78 o 
  -1  10   0        3.27        7.24      3.00 o 
   0  10   0       47.05       42.62      8.30 o 
   1  10   0      965.39      943.30     39.69 o 
   2  10   0      399.16      388.77     13.52 o 
   3  10   0      595.05      578.59     19.25 o 
   4  10   0        8.20       11.08      5.40 o 
 -12  11   0      141.12      131.12     11.82 o 
 -11  11   0       47.54       56.35      8.74 o 
 -10  11   0       13.70       16.79      4.24 o 
  -9  11   0        8.43        9.41      3.68 o 
  -8  11   0      123.44      118.53      7.68 o 
  -7  11   0       83.37       72.11      6.36 o 
  -6  11   0      115.56      116.45      9.92 o 
  -5  11   0      926.72      937.71     26.64 o 
  -4  11   0      624.01      600.08     34.88 o 
  -3  11   0        1.08        2.69      1.80 o 
  -2  11   0       92.64       82.77      9.78 o 
  -1  11   0      419.79      384.71     14.44 o 
   0  11   0       36.17       36.09      8.24 o 
   1  11   0       16.81       26.51      5.97 o 
   2  11   0      574.67      612.46     36.64 o 
   3  11   0       15.40       14.60      4.93 o 
   4  11   0       26.34       22.25      5.46 o 
 -12  12   0       50.44       45.14      6.00 o 
 -11  12   0       28.99       27.55      6.68 o 
 -10  12   0       43.28       35.89      5.42 o 
  -9  12   0      190.17      218.07     21.86 o 
  -8  12   0      409.81      419.67     28.64 o 
  -7  12   0       27.70       26.91      5.32 o 
  -6  12   0       19.25       21.64      4.62 o 
  -5  12   0      271.39      239.85     11.54 o 
  -4  12   0       64.43       63.97     10.70 o 
  -3  12   0       20.00       21.79      6.11 o 
  -2  12   0       23.50       15.19      5.65 o 
  -1  12   0        7.58        5.14      5.37 o 
   0  12   0      140.44      107.77     11.15 o 
   1  12   0      112.18      107.15      8.70 o 
   2  12   0        0.03        5.51      4.31 o 
 -12  13   0       13.74       13.28      7.29 o 
 -11  13   0      214.92      201.02      9.91 o 
 -10  13   0       10.76       15.51      4.42 o 
  -9  13   0       82.40       77.16     10.10 o 
  -8  13   0        0.16        2.91      4.05 o 
  -7  13   0      211.53      195.24     10.90 o 
  -6  13   0       46.36       40.28      5.70 o 
  -5  13   0       24.26       23.70      5.92 o 
  -4  13   0       37.41       27.22      6.28 o 
  -3  13   0      115.23       94.08     10.69 o 
  -2  13   0       35.96       34.31      7.58 o 
  -1  13   0      467.09      505.30     42.08 o 
   0  13   0      224.02      221.73     30.40 o 
   1  13   0        0.53        2.87      5.02 o 
 -11  14   0        5.58       15.42      8.74 o 
 -10  14   0      334.85      352.06     15.00 o 
  -9  14   0        0.66        2.71      3.71 o 
  -8  14   0      184.10      170.74     10.70 o 
  -7  14   0        0.27        4.80      4.13 o 
  -6  14   0       58.82       67.45     17.18 o 
  -5  14   0      183.63      199.96     18.80 o 
  -4  14   0       49.75       44.81      8.24 o 
  -3  14   0       44.61       41.56      9.00 o 
  -2  14   0       82.28       83.75     23.93 o 
  -1  14   0       97.03      100.17     15.81 o 
  -9  15   0      155.33      162.71     11.27 o 
  -8  15   0       10.22       12.54      6.80 o 
  -7  15   0       26.58       23.06      7.51 o 
  -6  15   0      113.45      119.41     13.74 o 
  -5  15   0       47.87       42.60      9.43 o 
  -4  15   0       12.96       14.03      5.53 o 
   3 -15   1        7.77        9.17      5.08 o 
   4 -15   1      343.00      352.68     21.52 o 
   5 -15   1      215.94      202.35     16.65 o 
   6 -15   1      138.21      134.40     10.89 o 
   7 -15   1        0.03        3.80      2.42 o 
   8 -15   1        0.08        5.06      3.67 o 
   9 -15   1       13.11       14.10      5.89 o 
   1 -14   1       28.77       19.03      6.23 o 
   2 -14   1        0.60        7.71      4.98 o 
   3 -14   1        0.24        4.97      3.89 o 
   4 -14   1        3.12        4.86      3.29 o 
   5 -14   1      242.44      236.58     13.26 o 
   6 -14   1      241.88      231.86     21.50 o 
   7 -14   1       31.41       22.81      5.89 o 
   8 -14   1        5.01        8.03      4.16 o 
   9 -14   1       17.98        9.10      3.56 o 
  10 -14   1       21.04       16.12      5.21 o 
  11 -14   1      336.83      356.47     15.44 o 
  -1 -13   1       14.96       10.83      6.56 o 
   0 -13   1      383.31      392.23     14.87 o 
   1 -13   1       29.40       46.53      9.11 o 
   2 -13   1        1.40        4.37      3.48 o 
   3 -13   1      110.29       87.07     10.29 o 
   4 -13   1       30.07       27.22      5.97 o 
   5 -13   1      336.58      358.24     15.50 o 
   6 -13   1        8.89       14.59      5.95 o 
   7 -13   1      213.29      223.92     12.00 o 
   8 -13   1       10.39       16.45      5.27 o 
   9 -13   1        0.03        3.14      3.69 o 
  10 -13   1       36.67       48.86      6.29 o 
  11 -13   1      115.33      100.99      9.33 o 
  12 -13   1       48.91       28.58      7.17 o 
  -3 -12   1       21.05       20.00      5.50 o 
  -2 -12   1      116.22      123.22      9.58 o 
  -1 -12   1      138.61      126.17     12.69 o 
   0 -12   1        3.78        4.01      4.11 o 
   1 -12   1       14.38       13.31      5.95 o 
   2 -12   1      727.79      740.11     30.75 o 
   3 -12   1        2.76        7.80      4.52 o 
   4 -12   1       90.60       85.34     10.69 o 
   5 -12   1      127.79      103.28      8.40 o 
   6 -12   1        1.02        6.12      5.27 o 
   7 -12   1       28.88       19.87      7.10 o 
   8 -12   1      449.05      472.89     28.66 o 
   9 -12   1       78.28       70.70     12.10 o 
  10 -12   1       22.90       20.06      4.82 o 
  11 -12   1        6.49        7.37      3.36 o 
  12 -12   1      317.91      289.69     16.72 o 
  -4 -11   1        2.15        3.12      4.23 o 
  -3 -11   1      128.84      133.52     12.39 o 
  -2 -11   1       13.25       21.17      7.29 o 
  -1 -11   1      138.89      142.94     11.53 o 
   0 -11   1       18.09       20.75      6.21 o 
   1 -11   1     1135.97     1163.01     57.36 o 
   2 -11   1       86.66       95.50      9.88 o 
   3 -11   1      904.48      918.14     26.70 o 
   4 -11   1      342.47      349.04     13.77 o 
   5 -11   1      659.16      621.52     39.88 o 
   6 -11   1      342.13      371.15     14.09 o 
   7 -11   1       55.77       58.41      6.53 o 
   8 -11   1        6.67       13.64      5.79 o 
   9 -11   1       17.38       19.87      4.42 o 
  10 -11   1        1.17        6.23      3.66 o 
  11 -11   1      179.88      166.10     13.78 o 
  12 -11   1       21.68       18.01      6.11 o 
  13 -11   1      175.66      134.44     12.87 o 
  -5 -10   1       15.08       20.27      4.80 o 
  -4 -10   1        0.21        5.31      4.17 o 
  -3 -10   1       44.12       38.06      7.41 o 
  -2 -10   1      713.57      673.09     16.98 o 
  -1 -10   1       16.67        6.67      7.08 o 
   0 -10   1      352.59      372.32     17.71 o 
   1 -10   1      329.45      312.13     18.72 o 
   2 -10   1      888.21      889.79     21.92 o 
   3 -10   1     1324.26     1357.53     68.70 o 
   4 -10   1     1206.30     1241.60     23.10 o 
   5 -10   1       96.65      112.56      7.63 o 
   6 -10   1      910.69      890.47     18.54 o 
   7 -10   1       21.54       19.88      4.24 o 
   8 -10   1      371.36      387.90     13.97 o 
   9 -10   1      890.68      906.76     25.32 o 
  10 -10   1       45.66       40.11      5.61 o 
  11 -10   1       26.83       30.68      6.03 o 
  12 -10   1       13.08       11.09      6.11 o 
  13 -10   1      151.34      153.47     13.60 o 
  -6  -9   1       10.96        9.23      8.42 o 
  -5  -9   1        9.78        9.89      4.53 o 
  -4  -9   1       49.08       36.80      5.27 o 
  -3  -9   1       52.46       64.19      7.10 o 
  -2  -9   1       54.16       41.98      7.13 o 
  -1  -9   1     1177.29     1185.20     37.71 o 
   0  -9   1      859.77      774.31     24.90 o 
   1  -9   1      135.03      143.35     11.67 o 
   2  -9   1      768.33      784.75     20.75 o 
   3  -9   1       17.40       20.70      5.19 o 
   4  -9   1     2740.65     2732.03     54.33 o 
   5  -9   1      127.96      125.49     10.59 o 
   6  -9   1      390.52      399.26     13.78 o 
   7  -9   1      112.33      114.89      6.99 o 
   8  -9   1      796.78      797.71     17.32 o 
   9  -9   1      353.34      344.19     11.84 o 
  10  -9   1      268.00      272.20      9.61 o 
  11  -9   1      632.86      575.50     20.85 o 
  12  -9   1        4.21        4.82      6.68 o 
  13  -9   1        7.36        8.38      7.33 o 
  -7  -8   1        2.67       13.97      8.66 o 
  -6  -8   1       61.18       53.56      5.61 o 
  -5  -8   1        0.26        4.35      3.79 o 
  -4  -8   1       17.17       17.45      4.68 o 
  -3  -8   1      253.12      248.02     17.93 o 
  -2  -8   1        0.77        3.12      2.67 o 
  -1  -8   1      734.50      724.32     21.02 o 
   0  -8   1       95.45       89.55      8.54 o 
   1  -8   1      880.93      906.78     20.48 o 
   2  -8   1      104.07      111.14      7.37 o 
   3  -8   1      683.71      692.82     16.38 o 
   4  -8   1      102.82       83.84      5.83 o 
   5  -8   1     1725.78     1710.23     34.98 o 
   6  -8   1       70.06       69.55      5.99 o 
   7  -8   1      754.96      734.74     20.25 o 
   8  -8   1      523.96      527.95     18.44 o 
   9  -8   1       47.83       41.13      4.96 o 
  10  -8   1        5.31        7.74      3.70 o 
  11  -8   1      100.31      115.82     10.81 o 
  12  -8   1        0.62        3.81      4.90 o 
  13  -8   1        0.03        2.11      4.94 o 
  14  -8   1        0.09        5.42      8.18 o 
  -8  -7   1       76.45       68.82     10.81 o 
  -7  -7   1       15.53       25.10      7.98 o 
  -6  -7   1        0.43        4.28      3.29 o 
  -5  -7   1       17.71       16.46      3.53 o 
  -4  -7   1        0.06        4.31      3.76 o 
  -3  -7   1      270.51      274.25     13.88 o 
  -2  -7   1        5.44        3.43      3.44 o 
  -1  -7   1      157.20      153.52      7.84 o 
   0  -7   1      472.63      425.47     11.06 o 
   1  -7   1      891.09      869.18     15.73 o 
   2  -7   1      628.93      718.81     21.27 o 
   3  -7   1       11.65        5.89      3.60 o 
   4  -7   1     3162.56     3318.89     74.02 o 
   5  -7   1     1283.96     1295.39     20.61 o 
   6  -7   1      428.08      441.79     12.56 o 
   7  -7   1      113.62      105.63      9.92 o 
   8  -7   1     1458.85     1424.43     59.29 o 
   9  -7   1       14.36       13.36      2.89 o 
  10  -7   1        0.45        4.30      2.44 o 
  11  -7   1       37.45       38.22     10.00 o 
  12  -7   1        4.55        3.12      6.92 o 
  13  -7   1       21.35       22.67      7.89 o 
  14  -7   1        0.20        5.55      5.67 o 
  -9  -6   1       28.26       37.08     11.09 o 
  -8  -6   1       41.40       32.91      8.70 o 
  -7  -6   1       16.72       12.04      4.18 o 
  -6  -6   1       22.84       22.66      4.47 o 
  -5  -6   1       17.18       17.19      4.71 o 
  -4  -6   1      192.64      222.82      9.68 o 
  -3  -6   1      345.34      348.05     13.59 o 
  -2  -6   1     1009.65     1008.48     82.14 o 
  -1  -6   1        6.43        6.79      4.26 o 
   0  -6   1      413.38      354.99     17.02 o 
   1  -6   1       79.36       93.65      6.01 o 
   2  -6   1      200.18      269.01     14.67 o 
   3  -6   1      723.47      860.12     34.55 o 
   4  -6   1      720.62      728.60     14.89 o 
   5  -6   1      229.40      271.27      8.70 o 
   6  -6   1      625.86      592.44     11.03 o 
   7  -6   1      223.01      242.22      6.54 o 
   8  -6   1      104.84      103.35      3.77 o 
   9  -6   1      536.98      519.24     17.30 o 
  10  -6   1      385.31      391.71     20.57 o 
  11  -6   1      421.10      402.72     17.77 o 
  12  -6   1        0.29        4.49      5.22 o 
  13  -6   1       99.80       92.70     10.36 o 
  14  -6   1        0.55        7.45      5.59 o 
 -10  -5   1       75.52       77.73     11.38 o 
  -9  -5   1       20.03       11.29      6.03 o 
  -8  -5   1      139.22      145.82     13.20 o 
  -7  -5   1       92.86       86.22      5.65 o 
  -6  -5   1       29.26       25.85      6.36 o 
  -5  -5   1      787.24      859.51     30.52 o 
  -4  -5   1      499.78      514.36     13.16 o 
  -3  -5   1     2397.45     2455.38     44.45 o 
  -2  -5   1      438.71      461.07     23.84 o 
  -1  -5   1     1125.39     1218.91     16.46 o 
   0  -5   1        0.87        4.60      3.58 o 
   1  -5   1       36.98       20.27      2.37 o 
   2  -5   1      588.89      630.27      7.28 o 
   3  -5   1        8.31        5.99      1.90 o 
   4  -5   1      626.37      630.56      9.71 o 
   5  -5   1     4328.66     4524.53     60.16 o 
   6  -5   1       50.78       45.40      2.95 o 
   7  -5   1      888.28      844.05     12.72 o 
   8  -5   1        3.96        3.55      1.13 o 
   9  -5   1      253.75      249.78      9.73 o 
  10  -5   1       19.32       16.76      5.47 o 
  11  -5   1     1474.19     1470.28     32.59 o 
  12  -5   1      117.58      122.38     11.66 o 
  13  -5   1       14.12       15.46      7.25 o 
 -11  -4   1       29.68       26.84      8.62 o 
 -10  -4   1       13.58       12.51      8.70 o 
  -9  -4   1       83.37       76.11     10.28 o 
  -8  -4   1      241.45      256.82     16.27 o 
  -7  -4   1      942.93      959.93     30.10 o 
  -6  -4   1      352.60      354.87     15.56 o 
  -5  -4   1        1.59        3.49      3.49 o 
  -4  -4   1      377.93      369.72      6.86 o 
  -3  -4   1      448.22      440.87      9.40 o 
  -2  -4   1     4205.67     4617.78     59.07 o 
  -1  -4   1      809.76      811.74     27.61 o 
   0  -4   1     3028.15     3174.75     16.85 o 
   1  -4   1       45.68       52.93      2.67 o 
   2  -4   1      439.98      340.47      7.48 o 
   3  -4   1      102.52       89.14      2.85 o 
   4  -4   1     1500.11     1524.10     10.21 o 
   5  -4   1        0.05        3.18      1.23 o 
   6  -4   1      252.50      275.96      7.10 o 
   7  -4   1       52.45       47.60      2.33 o 
   8  -4   1       50.10       52.23      1.57 o 
   9  -4   1       71.16       75.46     10.93 o 
  10  -4   1        1.66        9.80      8.74 o 
  11  -4   1       75.61       61.78      8.87 o 
  12  -4   1       59.62       66.55      9.03 o 
  13  -4   1        1.13        8.83      8.50 o 
 -11  -3   1      103.20      107.56     13.64 o 
 -10  -3   1      139.48      129.79     12.43 o 
  -9  -3   1       39.41       51.90      8.83 o 
  -8  -3   1      737.94      802.85     28.14 o 
  -7  -3   1      853.98      862.62     14.73 o 
  -6  -3   1      372.31      352.27     12.43 o 
  -5  -3   1       63.58       64.24      3.06 o 
  -4  -3   1        0.81        3.84      2.12 o 
  -3  -3   1     2647.73     2816.51     32.50 o 
  -2  -3   1     1172.01     1107.66     14.49 o 
  -1  -3   1      351.52      285.16      4.81 o 
   0  -3   1      124.87      161.23      5.76 o 
   1  -3   1      500.87      443.58      5.87 o 
   2  -3   1      761.23      665.23      7.89 o 
   3  -3   1     1167.60     1212.55     12.15 o 
   4  -3   1      517.48      490.97      6.61 o 
   5  -3   1       14.01       10.89      1.31 o 
   6  -3   1        1.86        2.18      2.73 o 
   7  -3   1       90.35      100.56     10.48 o 
   8  -3   1     1114.88     1160.47     37.97 o 
   9  -3   1       10.97        9.96      5.63 o 
  10  -3   1       92.90      107.20     10.44 o 
  11  -3   1      488.68      500.28     21.01 o 
  12  -3   1      155.51      160.51     13.48 o 
  13  -3   1       26.84       20.48      7.12 o 
 -12  -2   1       16.81       25.91      9.55 o 
 -11  -2   1       78.63       73.84     10.16 o 
 -10  -2   1      117.98      120.43     11.86 o 
  -9  -2   1      336.49      382.48     19.27 o 
  -8  -2   1       39.68       39.40      3.10 o 
  -7  -2   1      598.44      617.69     12.40 o 
  -6  -2   1        0.42        1.62      1.72 o 
  -5  -2   1        0.30        2.10      2.29 o 
  -4  -2   1      136.52      140.65      8.06 o 
  -3  -2   1     1145.32     1097.61     14.27 o 
  -2  -2   1      446.59      464.59      8.16 o 
  -1  -2   1       65.69       52.63      2.00 o 
   1  -2   1       72.11       59.90      2.02 o 
   2  -2   1      607.42      564.60      5.73 o 
   3  -2   1     3119.00     3246.81     29.41 o 
   4  -2   1       19.44       28.80      1.37 o 
   5  -2   1     4156.77     4444.79     69.08 o 
   6  -2   1       53.07       54.57      7.65 o 
   7  -2   1        3.89        5.06      5.30 o 
   8  -2   1        0.07        8.30      7.65 o 
   9  -2   1      381.24      347.22     15.99 o 
  10  -2   1       72.97       68.09      9.31 o 
  11  -2   1       65.52       76.96     10.40 o 
  12  -2   1      156.10      135.86     12.83 o 
  13  -2   1        2.88       10.44      9.07 o 
 -12  -1   1       32.62       39.63      8.87 o 
 -11  -1   1        9.76        5.71      5.71 o 
 -10  -1   1        0.03        8.62      7.85 o 
  -9  -1   1      154.14      169.86     12.95 o 
  -8  -1   1        4.73       11.38      5.51 o 
  -7  -1   1      588.51      647.42      9.40 o 
  -6  -1   1     1814.41     1877.23     17.98 o 
  -5  -1   1      696.13      681.00     13.53 o 
  -4  -1   1      211.70      217.40      4.06 o 
  -3  -1   1      549.27      566.66     11.39 o 
  -2  -1   1    24157.88    25057.15     71.29 o 
   2  -1   1      602.53      499.05      8.58 o 
   3  -1   1      156.18      139.29      5.35 o 
   4  -1   1     2248.89     2141.69     19.27 o 
   5  -1   1       22.15       51.41      6.11 o 
   6  -1   1     1284.15     1395.95     31.25 o 
   7  -1   1      358.85      354.10     19.71 o 
   8  -1   1      274.63      254.11     18.70 o 
   9  -1   1      253.20      255.93     16.11 o 
  10  -1   1      550.01      579.26     22.55 o 
  11  -1   1       46.02       38.50      7.98 o 
  12  -1   1      100.02       90.76     12.06 o 
 -13   0   1       11.25       15.67      7.65 o 
 -12   0   1      148.96      148.69     12.71 o 
 -11   0   1      145.55      139.87     11.90 o 
 -10   0   1       44.82       38.42      7.29 o 
  -9   0   1      136.17      143.67     11.54 o 
  -8   0   1      476.83      508.58     22.18 o 
  -7   0   1      101.43       90.52      7.57 o 
  -6   0   1     2453.28     2506.93     25.43 o 
  -5   0   1       49.64       41.41      1.39 o 
  -4   0   1     2040.80     2007.74     22.26 o 
  -3   0   1      247.04      244.59      3.63 o 
  -2   0   1       31.27       27.91      1.43 o 
   1   0   1        5.54        2.09      0.82 o 
   2   0   1      155.58      118.72      2.38 o 
   3   0   1      373.35      383.92      4.58 o 
   4   0   1     5831.44     6323.05     55.24 o 
   5   0   1      314.96      312.14      7.05 o 
   6   0   1       51.42       43.76      6.52 o 
   7   0   1       96.28       83.52      8.87 o 
   8   0   1       21.74       20.32      6.44 o 
   9   0   1       13.49        8.95      4.53 o 
  10   0   1      161.30      198.77     14.78 o 
  11   0   1      104.56      103.84     11.74 o 
  12   0   1        0.97        6.60      5.87 o 
 -13   1   1       96.51       98.86     11.70 o 
 -12   1   1       12.75       12.99      6.96 o 
 -11   1   1      105.42      115.70     10.93 o 
 -10   1   1       11.53       13.56      5.42 o 
  -9   1   1        6.15       10.24      4.66 o 
  -8   1   1       43.24       57.12      7.57 o 
  -7   1   1       81.41      105.17      7.77 o 
  -6   1   1        7.54       15.72      3.12 o 
  -5   1   1      471.26      432.23      5.65 o 
  -4   1   1     1520.98     1592.45      7.46 o 
  -3   1   1      769.55      852.92      4.55 o 
  -2   1   1     3314.33     3272.17     13.12 o 
   0   1   1      539.21      550.44      5.57 o 
   1   1   1      212.87      216.23      4.27 o 
   2   1   1     1794.71     1848.53      9.50 o 
   3   1   1      544.85      595.32      5.52 o 
   4   1   1       66.90       76.41      2.49 o 
   5   1   1     1386.90     1407.22     29.41 o 
   6   1   1       74.36       67.53      2.72 o 
   7   1   1        3.73        7.73      8.38 o 
   8   1   1       26.58       42.63      7.85 o 
   9   1   1       67.85       81.17     10.36 o 
  10   1   1        0.32        7.61      5.67 o 
  11   1   1      374.98      413.16     23.12 o 
 -13   2   1        6.92        8.70      5.47 o 
 -12   2   1        0.02        1.90      4.70 o 
 -11   2   1       38.51       48.17      7.49 o 
 -10   2   1      326.62      316.17     16.27 o 
  -9   2   1        0.28        7.69      6.27 o 
  -8   2   1      273.89      252.41     12.75 o 
  -7   2   1      291.30      328.21      4.24 o 
  -6   2   1        1.81        4.79      0.92 o 
  -5   2   1       25.23       15.18      1.27 o 
  -4   2   1        7.54       14.72      1.29 o 
  -3   2   1     1576.48     1646.01      8.35 o 
  -2   2   1       68.37       63.01      2.06 o 
  -1   2   1     1967.63     1864.09     16.88 o 
   0   2   1       19.72       22.55      1.85 o 
   1   2   1      670.25      618.52      6.94 o 
   2   2   1      304.51      265.78      5.04 o 
   3   2   1      733.28      784.17      8.46 o 
   4   2   1        1.04        3.09      1.84 o 
   5   2   1      236.56      238.42      9.81 o 
   6   2   1      751.85      800.62     28.20 o 
   7   2   1       27.06       29.66      2.81 o 
   8   2   1       54.90       57.89      8.99 o 
   9   2   1      107.28      105.01     12.02 o 
  10   2   1      405.99      414.26     21.54 o 
  11   2   1        4.80       12.51      8.87 o 
 -14   3   1       38.29       30.36      7.57 o 
 -13   3   1      395.19      384.06     18.91 o 
 -12   3   1       40.08       40.89      7.57 o 
 -11   3   1      167.22      163.27     10.93 o 
 -10   3   1       18.32       22.27      6.36 o 
  -9   3   1      421.31      435.91     18.99 o 
  -8   3   1       11.41       12.52      1.06 o 
  -7   3   1      542.99      594.67      6.06 o 
  -6   3   1      957.55     1100.28      8.33 o 
  -5   3   1       62.71       42.57      2.06 o 
  -4   3   1      194.77      176.84      3.42 o 
  -3   3   1     1014.83     1044.97      6.66 o 
  -2   3   1       30.23       16.23      1.68 o 
  -1   3   1      127.91      111.51      3.11 o 
   0   3   1     2355.96     2378.73     30.62 o 
   1   3   1       99.67       63.85      2.99 o 
   2   3   1     1287.88     1329.48     16.31 o 
   3   3   1      863.42      844.19     15.81 o 
   4   3   1      237.29      244.81      5.36 o 
   5   3   1       35.73       31.79      2.69 o 
   6   3   1       80.71       79.92      3.83 o 
   7   3   1      619.40      640.59     26.96 o 
   8   3   1       11.49       17.08      8.99 o 
   9   3   1      444.49      451.94     21.54 o 
  10   3   1       25.12       26.43      8.22 o 
 -14   4   1        1.24        7.53      5.10 o 
 -13   4   1      616.60      617.48     22.18 o 
 -12   4   1      802.55      817.70     24.09 o 
 -11   4   1       23.77       24.37      6.11 o 
 -10   4   1       72.24       63.84      9.96 o 
  -9   4   1     1396.60     1390.19     24.41 o 
  -8   4   1      778.98      790.69     11.62 o 
  -7   4   1      572.10      552.14      5.95 o 
  -6   4   1      136.91      142.33      3.67 o 
  -5   4   1       97.44       97.88      2.84 o 
  -4   4   1      142.66      138.95      3.28 o 
  -3   4   1       53.28       54.33      2.44 o 
  -2   4   1     1040.34      917.86      8.92 o 
  -1   4   1     3048.39     3183.28     22.70 o 
   0   4   1      105.89       89.89      3.63 o 
   1   4   1     2379.95     2347.50     24.80 o 
   2   4   1      662.92      687.64     25.87 o 
   3   4   1      754.68      678.44     13.75 o 
   4   4   1      142.77      144.62     11.15 o 
   5   4   1     2257.15     2411.15     68.19 o 
   6   4   1        6.28       13.85      7.31 o 
   7   4   1      308.60      355.31     20.28 o 
   8   4   1        2.10        3.12      5.83 o 
   9   4   1       72.95       71.25     11.74 o 
  10   4   1        2.44        2.67      5.79 o 
 -14   5   1        0.53       11.46      6.56 o 
 -13   5   1        5.03        7.33      6.23 o 
 -12   5   1      522.69      561.45     19.47 o 
 -11   5   1      278.42      251.68     12.67 o 
 -10   5   1      329.51      321.82      6.54 o 
  -9   5   1       37.02       42.47      2.74 o 
  -8   5   1     1556.76     1684.04     22.57 o 
  -7   5   1       25.77       28.50      2.17 o 
  -6   5   1      243.38      266.87      5.59 o 
  -5   5   1      117.81      118.30      3.52 o 
  -4   5   1     2077.84     1998.10     28.38 o 
  -3   5   1      535.31      552.32      7.62 o 
  -2   5   1     2168.88     2114.30     28.03 o 
  -1   5   1       82.60      101.24      7.59 o 
   0   5   1     1362.48     1470.54     26.98 o 
   1   5   1      295.23      301.94     14.17 o 
   2   5   1        8.11       10.57      2.48 o 
   3   5   1      701.06      711.69     81.17 o 
   4   5   1     1527.00     1455.49     22.61 o 
   5   5   1      120.74      124.94     12.02 o 
   6   5   1     1191.16     1206.17     23.89 o 
   7   5   1        2.26        4.53      6.15 o 
   8   5   1        6.59       13.08      9.72 o 
   9   5   1       45.88       29.92      8.74 o 
 -13   6   1       31.50       34.94      7.57 o 
 -12   6   1        1.49       13.48      6.15 o 
 -11   6   1      235.90      231.72     12.43 o 
 -10   6   1        8.58        7.48      2.14 o 
  -9   6   1      190.61      170.24      5.44 o 
  -8   6   1      174.02      167.72      7.87 o 
  -7   6   1      958.24      959.25     28.48 o 
  -6   6   1     1937.35     2116.87     43.64 o 
  -5   6   1        9.11        8.02      2.06 o 
  -4   6   1      159.97      161.24      5.41 o 
  -3   6   1       16.89       11.82      2.25 o 
  -2   6   1       58.38       92.77      7.63 o 
  -1   6   1      654.12      639.41     12.94 o 
   0   6   1     1728.50     1849.09     44.33 o 
   1   6   1        0.54        8.78      4.36 o 
   2   6   1       15.14       15.60      3.37 o 
   3   6   1      168.79      167.03      8.99 o 
   4   6   1       64.50       67.76      5.73 o 
   5   6   1      800.47      805.91     36.09 o 
   6   6   1        4.22        4.18      3.72 o 
   7   6   1       20.12       23.76      8.14 o 
   8   6   1       53.06       60.12     12.10 o 
 -13   7   1       12.65       13.32      5.63 o 
 -12   7   1      637.18      635.05     20.16 o 
 -11   7   1      833.22      843.24     19.37 o 
 -10   7   1      419.00      407.25      9.52 o 
  -9   7   1       40.36       46.73      4.44 o 
  -8   7   1      242.88      243.99     10.30 o 
  -7   7   1      297.55      300.61     10.09 o 
  -6   7   1      233.27      234.94     13.18 o 
  -5   7   1       22.54       19.46      3.24 o 
  -4   7   1      349.42      341.60     10.75 o 
  -3   7   1      383.29      400.51     30.38 o 
  -2   7   1       41.41       49.47      7.12 o 
  -1   7   1       13.82        7.76      3.20 o 
   0   7   1       19.63       23.32      5.77 o 
   1   7   1        7.87       17.86      4.63 o 
   2   7   1       36.33       33.66      4.61 o 
   3   7   1       14.34       12.75      7.65 o 
   4   7   1      143.98      133.12      8.42 o 
   5   7   1      272.02      281.71     10.77 o 
   6   7   1       77.66       57.20     10.61 o 
   7   7   1       21.26        8.18      6.76 o 
 -13   8   1       73.38       75.34      9.07 o 
 -12   8   1      129.90      124.77     10.16 o 
 -11   8   1      787.62      801.46     17.07 o 
 -10   8   1      281.18      265.85     11.44 o 
  -9   8   1      216.19      231.17      8.36 o 
  -8   8   1      562.30      553.80     16.13 o 
  -7   8   1      372.04      364.66     11.34 o 
  -6   8   1      613.04      579.46     15.65 o 
  -5   8   1      265.13      232.03      9.25 o 
  -4   8   1      708.60      719.45     17.11 o 
  -3   8   1      242.69      246.56     24.41 o 
  -2   8   1      356.52      350.45     14.00 o 
  -1   8   1       24.74       41.22      6.76 o 
   0   8   1      212.26      244.50     11.06 o 
   1   8   1       42.42       36.39      5.68 o 
   2   8   1      106.50       97.97      8.05 o 
   3   8   1        2.71        5.98      3.85 o 
   4   8   1      602.06      657.07     16.26 o 
   5   8   1        9.50        9.93      4.26 o 
   6   8   1        0.30        2.23      5.42 o 
 -12   9   1       11.49       14.82      4.78 o 
 -11   9   1      395.76      426.91     10.98 o 
 -10   9   1      370.24      382.70     10.96 o 
  -9   9   1        1.27        5.91      4.15 o 
  -8   9   1       17.67       11.17      3.94 o 
  -7   9   1      264.40      277.84     13.53 o 
  -6   9   1      501.43      499.58     15.66 o 
  -5   9   1     1339.38     1308.28     32.29 o 
  -4   9   1      263.07      262.30     10.87 o 
  -3   9   1      137.77      135.92     12.06 o 
  -2   9   1      393.76      353.50     21.72 o 
  -1   9   1      736.76      662.23     21.19 o 
   0   9   1       70.32       52.79      9.19 o 
   1   9   1      133.78      146.47      8.63 o 
   2   9   1      214.46      226.60     10.72 o 
   3   9   1       77.42       82.37      7.56 o 
   4   9   1       29.96       25.66      5.25 o 
   5   9   1      191.84      212.86     16.76 o 
 -12  10   1        7.15        9.25      3.16 o 
 -11  10   1       72.88       73.62      6.03 o 
 -10  10   1      100.92       93.84      6.38 o 
  -9  10   1      200.61      194.27      8.58 o 
  -8  10   1       74.19       61.79      5.48 o 
  -7  10   1      766.81      784.16     17.99 o 
  -6  10   1       13.67       16.56      4.17 o 
  -5  10   1     1567.04     1563.46     27.82 o 
  -4  10   1      574.28      578.84     20.25 o 
  -3  10   1      997.34      925.66     20.39 o 
  -2  10   1       14.55       14.76      5.34 o 
  -1  10   1       51.31       72.91      9.08 o 
   0  10   1      162.59      166.92      9.09 o 
   1  10   1       26.37       18.25      5.19 o 
   2  10   1       11.89       17.30      5.41 o 
   3  10   1        1.79        2.58      3.89 o 
   4  10   1        1.03        1.48      3.60 o 
 -12  11   1       77.21       64.53      8.34 o 
 -11  11   1       98.25       97.41      6.83 o 
 -10  11   1       94.28       98.51      6.95 o 
  -9  11   1       31.19       29.61      4.53 o 
  -8  11   1       26.83       26.17      4.66 o 
  -7  11   1       65.77       58.76      7.05 o 
  -6  11   1      141.80      141.29     13.89 o 
  -5  11   1       35.41       29.99      6.94 o 
  -4  11   1      197.57      163.80     12.28 o 
  -3  11   1       18.26       19.34      5.01 o 
  -2  11   1      799.91      751.77     25.14 o 
  -1  11   1       66.78       79.82     11.82 o 
   0  11   1     1111.68     1074.76     25.13 o 
   1  11   1      301.41      315.50     13.05 o 
   2  11   1       55.60       55.34      6.87 o 
   3  11   1        0.00        4.80      4.66 o 
 -12  12   1       33.60       31.01      6.92 o 
 -11  12   1       30.09       31.69      9.45 o 
 -10  12   1       38.69       36.22      8.72 o 
  -9  12   1      201.75      217.39      9.66 o 
  -8  12   1      421.30      373.56     15.22 o 
  -7  12   1      151.43      152.92      8.81 o 
  -6  12   1       57.49       54.08      6.20 o 
  -5  12   1        2.57        6.69      4.98 o 
  -4  12   1      404.68      381.95     13.59 o 
  -3  12   1       45.81       57.92     11.01 o 
  -2  12   1      119.73      111.04     11.82 o 
  -1  12   1       90.84       78.84      8.04 o 
   0  12   1        2.24        3.81      4.62 o 
   1  12   1        6.10        6.27      4.83 o 
 -12  13   1      157.48      166.99     13.16 o 
 -11  13   1        2.12        4.45      7.85 o 
 -10  13   1       13.35       16.68      4.71 o 
  -9  13   1       37.61       41.35      6.23 o 
  -8  13   1       68.13       74.04      6.84 o 
  -7  13   1      385.38      404.90     16.10 o 
  -6  13   1      353.88      391.72     17.13 o 
  -5  13   1        2.59        6.51      4.15 o 
  -4  13   1      221.60      220.22     14.93 o 
  -3  13   1       57.57       42.39      7.92 o 
  -2  13   1       67.20       72.29     12.94 o 
  -1  13   1       55.75       50.69      6.85 o 
   0  13   1        2.62        0.12      4.42 o 
 -11  14   1      135.66      134.89     14.45 o 
 -10  14   1        3.04        6.48      6.15 o 
  -9  14   1       22.96       23.67      5.40 o 
  -8  14   1       36.88       30.37      5.79 o 
  -7  14   1       73.04       82.74     15.20 o 
  -6  14   1      760.54      823.28     39.85 o 
  -5  14   1       10.67       14.69      5.60 o 
  -4  14   1        9.78       13.24     10.12 o 
  -3  14   1        0.37        4.40      4.08 o 
  -2  14   1      282.67      298.17     15.13 o 
  -9  15   1        0.12        2.78      4.02 o 
  -8  15   1       12.50       16.37      5.52 o 
  -7  15   1       39.25       37.93      8.98 o 
  -6  15   1        8.59        9.80      5.45 o 
   3 -15   2      114.96      131.25     19.55 o 
   4 -15   2       14.97       17.10      6.88 o 
   5 -15   2      242.43      254.66     24.07 o 
   6 -15   2       98.19       97.34     10.00 o 
   7 -15   2       88.88       90.42      8.86 o 
   8 -15   2       24.02       24.70      5.97 o 
   9 -15   2       62.27       71.56      7.94 o 
   0 -14   2       59.32       54.59     17.02 o 
   1 -14   2      199.63      173.48     15.70 o 
   2 -14   2        7.77        8.25      4.69 o 
   3 -14   2      573.37      606.82     27.18 o 
   4 -14   2       12.74       10.28      4.97 o 
   5 -14   2       95.51       94.61      9.27 o 
   6 -14   2        7.07        6.34      4.27 o 
   7 -14   2      134.82      112.58      9.07 o 
   8 -14   2        1.75        7.26      4.85 o 
   9 -14   2      538.74      551.11     16.53 o 
  10 -14   2        0.35        3.00      3.79 o 
  11 -14   2      152.19      138.65      9.35 o 
  -2 -13   2       20.37       15.57      6.01 o 
  -1 -13   2       20.07       17.03      8.01 o 
   0 -13   2       57.19       63.85      9.74 o 
   1 -13   2        6.73        4.78      4.14 o 
   2 -13   2       29.85       27.55      7.16 o 
   3 -13   2       43.42       51.45      6.92 o 
   4 -13   2      150.68      190.32     11.58 o 
   5 -13   2        8.13       17.11      9.59 o 
   6 -13   2      653.00      696.15     17.91 o 
   7 -13   2        0.75        5.48      4.09 o 
   8 -13   2       11.65       17.22      5.74 o 
   9 -13   2        5.94       10.80      4.70 o 
  10 -13   2      446.94      495.77     14.75 o 
  11 -13   2      371.27      362.20     13.18 o 
  12 -13   2      149.95      138.37     13.12 o 
  -3 -12   2       64.79       74.25     11.19 o 
  -2 -12   2       44.71       36.85      8.82 o 
  -1 -12   2        1.18        6.04      4.30 o 
   0 -12   2        7.45        8.82      4.46 o 
   1 -12   2      259.66      258.55     15.82 o 
   2 -12   2      278.29      282.86     16.29 o 
   3 -12   2       32.10       31.34      5.59 o 
   4 -12   2        0.41        2.51      4.95 o 
   5 -12   2      145.86      119.32      8.31 o 
   6 -12   2       78.50       97.39      7.89 o 
   7 -12   2       89.85      107.75     11.11 o 
   8 -12   2      297.34      275.74     11.03 o 
   9 -12   2        0.64        5.00      4.03 o 
  10 -12   2      212.97      227.84     10.22 o 
  11 -12   2      138.01      122.64      8.03 o 
  12 -12   2      326.56      342.28     18.66 o 
  -5 -11   2        3.94        4.80      3.74 o 
  -4 -11   2        8.68        4.94      6.21 o 
  -3 -11   2      651.15      609.37     17.41 o 
  -2 -11   2        0.07        4.36      2.97 o 
  -1 -11   2      944.98      977.37     27.85 o 
   0 -11   2      465.70      456.19     29.51 o 
   1 -11   2      344.62      348.76     25.34 o 
   2 -11   2      298.89      283.14     12.88 o 
   3 -11   2      129.16      113.33     12.06 o 
   4 -11   2       27.34       19.30      4.92 o 
   5 -11   2       45.57       44.97      6.04 o 
   6 -11   2      405.32      331.75     18.93 o 
   7 -11   2      679.26      635.92     17.46 o 
   8 -11   2        0.15        2.65      3.82 o 
   9 -11   2       27.86       30.72      5.40 o 
  10 -11   2      198.07      179.01      9.33 o 
  11 -11   2      105.92      105.50     10.89 o 
  12 -11   2       23.04       21.05      6.07 o 
  13 -11   2      229.84      230.59     18.01 o 
  -6 -10   2        0.05        6.15      5.79 o 
  -5 -10   2        0.19        6.07      4.68 o 
  -4 -10   2       37.24       29.34      5.55 o 
  -3 -10   2       19.47       16.83      4.77 o 
  -2 -10   2       43.50       32.12      5.86 o 
  -1 -10   2      189.61      197.88     12.97 o 
   0 -10   2      579.22      560.74     19.00 o 
   1 -10   2        3.36        7.91      3.98 o 
   2 -10   2     2316.14     2279.42     33.74 o 
   3 -10   2      121.69      129.55      8.63 o 
   4 -10   2      225.94      213.97     12.06 o 
   5 -10   2       23.07       22.31      4.50 o 
   6 -10   2        8.55       11.39      4.76 o 
   7 -10   2        0.80        6.17      3.91 o 
   8 -10   2      384.58      401.30     14.82 o 
   9 -10   2      138.30      151.92      8.15 o 
  10 -10   2        5.41        6.55      3.20 o 
  11 -10   2       17.91       15.06      5.95 o 
  12 -10   2      200.04      208.81     15.46 o 
  13 -10   2       88.94       96.91     13.28 o 
  -7  -9   2        4.84        8.99      8.42 o 
  -6  -9   2       83.86       74.92      6.92 o 
  -5  -9   2       14.73       21.60      5.11 o 
  -4  -9   2        9.13        6.02      3.85 o 
  -3  -9   2        1.14        7.66      5.91 o 
  -2  -9   2     1326.54     1360.49     35.45 o 
  -1  -9   2        3.11        8.45      3.48 o 
   0  -9   2      459.12      459.93     21.23 o 
   1  -9   2      138.41      137.16      8.73 o 
   2  -9   2        9.15        9.89      4.40 o 
   3  -9   2     1585.60     1627.15     35.73 o 
   4  -9   2     1012.81     1014.26     24.83 o 
   5  -9   2      124.27      106.14      7.55 o 
   6  -9   2        1.66        5.29      4.05 o 
   7  -9   2       23.82       25.88      4.46 o 
   8  -9   2      363.56      345.82     10.60 o 
   9  -9   2       16.95       15.47      4.32 o 
  10  -9   2        0.05        3.17      2.38 o 
  11  -9   2      156.20      153.95     12.55 o 
  12  -9   2        7.12        6.52      5.38 o 
  13  -9   2        7.55       14.98      6.44 o 
  -8  -8   2       82.53       87.77     11.42 o 
  -7  -8   2      460.80      479.07     22.59 o 
  -6  -8   2       66.19       62.54      6.07 o 
  -5  -8   2      228.20      217.78      9.89 o 
  -4  -8   2        1.10        4.46      3.68 o 
  -3  -8   2      121.79      122.58     14.78 o 
  -2  -8   2       21.76       25.70      5.51 o 
  -1  -8   2      132.62      130.04     10.10 o 
   0  -8   2      391.38      419.40     13.48 o 
   1  -8   2       14.18       13.80      4.08 o 
   2  -8   2        4.86        2.66      3.64 o 
   3  -8   2     1041.81     1064.16     23.82 o 
   4  -8   2     1070.50     1076.30     27.53 o 
   5  -8   2      800.11      756.89     17.63 o 
   6  -8   2        5.67        9.72      5.03 o 
   7  -8   2       14.14       12.49      4.27 o 
   8  -8   2      234.05      250.46     17.77 o 
   9  -8   2      599.17      605.05     17.59 o 
  10  -8   2      106.76      100.91      6.38 o 
  11  -8   2      259.45      242.49     15.46 o 
  12  -8   2       41.92       35.95      8.06 o 
  13  -8   2       33.91       29.92      7.29 o 
  -9  -7   2        7.21        9.51      8.42 o 
  -8  -7   2      145.49      138.49     13.52 o 
  -7  -7   2      220.72      218.76     10.61 o 
  -6  -7   2      163.55      160.52     16.74 o 
  -5  -7   2       51.63       40.78      5.10 o 
  -4  -7   2      112.93      102.81      8.28 o 
  -3  -7   2       82.07       83.49      9.96 o 
  -2  -7   2       52.57       52.45      8.48 o 
  -1  -7   2        0.18        4.01      3.66 o 
   0  -7   2      350.51      325.75      9.50 o 
   1  -7   2       12.91       24.65      4.47 o 
   2  -7   2      596.25      657.74     13.58 o 
   3  -7   2        0.21        2.87      3.58 o 
   4  -7   2      269.41      237.33      8.19 o 
   5  -7   2      319.63      352.35      9.52 o 
   6  -7   2       16.54       23.44      4.59 o 
   7  -7   2       23.80       22.50      4.25 o 
   8  -7   2     3708.57     3851.96     43.21 o 
   9  -7   2     1970.49     1989.19     57.83 o 
  10  -7   2      112.41      101.57     12.06 o 
  11  -7   2        3.59        1.54      5.75 o 
  12  -7   2      319.35      300.62     17.49 o 
  13  -7   2       32.55       30.60      7.73 o 
 -10  -6   2       60.62       54.12     10.20 o 
  -9  -6   2      146.57      146.95     13.52 o 
  -8  -6   2      171.85      170.07     14.65 o 
  -7  -6   2      133.49      140.72     18.32 o 
  -6  -6   2       14.33        9.75      3.45 o 
  -5  -6   2        0.82        6.02      3.55 o 
  -4  -6   2        0.28        3.76      3.92 o 
  -3  -6   2      121.24      149.47      7.76 o 
  -2  -6   2       59.03       68.17      7.64 o 
  -1  -6   2      125.05       76.74      6.90 o 
   0  -6   2       56.84       74.14      5.21 o 
   1  -6   2      287.70      258.13     13.30 o 
   2  -6   2      103.76      116.51      8.46 o 
   3  -6   2     1090.66     1152.71     15.98 o 
   4  -6   2     1439.07     1523.81     19.69 o 
   5  -6   2     1322.50     1283.04     22.57 o 
   6  -6   2       83.01       88.51      3.73 o 
   7  -6   2       18.29       20.01      3.12 o 
   8  -6   2      177.19      173.61      7.42 o 
   9  -6   2     1147.23     1132.83     23.56 o 
  10  -6   2      321.83      304.83     17.00 o 
  11  -6   2        0.77        4.17      5.95 o 
  12  -6   2        0.19       11.13      7.93 o 
  13  -6   2       67.32       63.07     10.08 o 
 -10  -5   2       50.34       74.00     11.94 o 
  -9  -5   2      573.97      591.69     24.13 o 
  -8  -5   2      200.81      210.95     14.86 o 
  -7  -5   2     1008.73     1036.02     25.71 o 
  -6  -5   2      339.09      343.51      9.63 o 
  -5  -5   2      427.78      420.10     13.41 o 
  -4  -5   2      507.45      484.17     14.33 o 
  -3  -5   2      231.02      272.14     26.48 o 
  -2  -5   2        9.06       11.38      4.84 o 
  -1  -5   2      613.90      608.54     33.96 o 
   0  -5   2      317.68      334.77      8.64 o 
   1  -5   2     5066.78     5466.99     52.59 o 
   2  -5   2        4.57       14.08      1.93 o 
   3  -5   2     4700.43     5173.00     34.71 o 
   4  -5   2     1617.36     1781.91     29.41 o 
   5  -5   2      548.92      583.62      8.12 o 
   6  -5   2      199.23      171.32      6.16 o 
   7  -5   2     1240.64     1242.23     17.86 o 
   8  -5   2      225.90      221.18      6.47 o 
   9  -5   2      870.91      826.61     26.52 o 
  10  -5   2      417.21      417.90     19.55 o 
  11  -5   2        0.82        5.26      5.42 o 
  12  -5   2      141.19      122.58     11.94 o 
  13  -5   2       53.60       56.07      9.07 o 
 -11  -4   2       42.92       31.58      7.89 o 
 -10  -4   2        6.39       11.54      8.42 o 
  -9  -4   2       67.99       71.73     12.51 o 
  -8  -4   2      823.21      850.09     17.77 o 
  -7  -4   2       25.82       22.88      4.24 o 
  -6  -4   2       12.39        6.99      4.49 o 
  -5  -4   2       12.72       18.99      3.20 o 
  -4  -4   2        2.05        4.10      2.25 o 
  -3  -4   2      353.48      336.34     10.36 o 
  -2  -4   2      960.80     1128.34     11.13 o 
  -1  -4   2        0.00        2.11      1.94 o 
   0  -4   2        8.63       12.88      1.91 o 
   1  -4   2      532.45      485.63      9.42 o 
   2  -4   2     3611.49     3462.32     21.83 o 
   3  -4   2       62.17       56.50      2.53 o 
   4  -4   2      346.01      414.34      9.48 o 
   5  -4   2      517.20      533.15     13.64 o 
   6  -4   2     3383.77     3518.79     31.95 o 
   7  -4   2        5.55        4.70      1.02 o 
   8  -4   2     2105.03     2128.56     70.24 o 
   9  -4   2      160.27      160.84     11.86 o 
  10  -4   2      394.37      364.22     18.86 o 
  11  -4   2        3.25        1.05      4.98 o 
  12  -4   2      309.05      362.60     19.07 o 
  13  -4   2        0.10        4.41      6.19 o 
 -12  -3   2        2.44        2.96      5.14 o 
 -11  -3   2        0.00        6.11      7.61 o 
 -10  -3   2      166.52      181.40     14.74 o 
  -9  -3   2        4.19       18.30      8.34 o 
  -8  -3   2       65.46       69.74      7.61 o 
  -7  -3   2     1466.35     1521.51     33.75 o 
  -6  -3   2      209.53      217.76      8.93 o 
  -5  -3   2      364.74      360.70      7.67 o 
  -4  -3   2        0.16        3.06      2.07 o 
  -3  -3   2     2485.36     2365.63     22.16 o 
  -2  -3   2     3196.65     3140.24     27.29 o 
  -1  -3   2     2512.60     2483.26     20.99 o 
   0  -3   2       86.15       77.46      2.89 o 
   1  -3   2      152.41      145.81      6.68 o 
   2  -3   2      677.10      609.52      8.19 o 
   3  -3   2      307.60      325.29      5.24 o 
   4  -3   2      349.44      333.80      6.40 o 
   5  -3   2      132.06      127.60      3.43 o 
   6  -3   2      138.66      140.11      2.72 o 
   7  -3   2       63.12       59.02      9.19 o 
   8  -3   2      323.26      289.12     20.57 o 
   9  -3   2      138.39      137.28     13.93 o 
  10  -3   2       56.94       63.03     11.54 o 
  11  -3   2      637.03      584.52     28.90 o 
  12  -3   2        9.93        8.87      6.92 o 
 -12  -2   2       51.02       60.40      9.72 o 
 -11  -2   2       60.03       36.43      7.41 o 
 -10  -2   2      144.09      142.25     11.86 o 
  -9  -2   2     3196.19     3544.27     50.24 o 
  -8  -2   2       63.50       67.77      4.11 o 
  -7  -2   2       44.39       47.48      3.13 o 
  -6  -2   2      144.83      157.80      4.10 o 
  -5  -2   2        6.43        5.31      1.25 o 
  -4  -2   2       50.33       48.72      2.90 o 
  -3  -2   2     2338.23     2390.25     15.13 o 
  -2  -2   2      505.96      495.14      6.32 o 
  -1  -2   2      988.35      892.30      6.33 o 
   0  -2   2     1722.10     1682.12      8.81 o 
   1  -2   2     1289.17     1254.28      8.43 o 
   2  -2   2      149.89      145.26      3.59 o 
   3  -2   2      177.13      141.44      3.52 o 
   4  -2   2     2267.10     2247.17     25.27 o 
   5  -2   2       22.61       23.24      1.38 o 
   6  -2   2      494.35      494.53     16.07 o 
   7  -2   2       88.18       93.88      9.59 o 
   8  -2   2       67.66       58.34      8.74 o 
   9  -2   2      336.54      341.27     18.66 o 
  10  -2   2       50.63       57.69      8.83 o 
  11  -2   2        2.97       13.16      8.06 o 
  12  -2   2        3.99        1.90      6.56 o 
 -13  -1   2       79.12       63.80      9.68 o 
 -12  -1   2        0.03        2.79      4.82 o 
 -11  -1   2        3.85        9.76      7.77 o 
 -10  -1   2        1.10        6.56      7.25 o 
  -9  -1   2       83.21       74.49      8.14 o 
  -8  -1   2      167.59      182.13      4.57 o 
  -7  -1   2      179.07      162.31      4.17 o 
  -6  -1   2      107.90       93.43      6.56 o 
  -5  -1   2      437.62      423.31      6.75 o 
  -4  -1   2      628.40      627.89      7.40 o 
  -3  -1   2      310.80      292.09      4.20 o 
  -2  -1   2     7622.44     8074.37     47.08 o 
  -1  -1   2     1897.22     1847.01      7.35 o 
   0  -1   2      327.37      306.03      4.24 o 
   1  -1   2       97.11       97.92      2.73 o 
   2  -1   2     8954.97     9386.12     36.27 o 
   3  -1   2      329.74      329.64      5.85 o 
   4  -1   2      399.93      327.69      5.86 o 
   5  -1   2      185.38      168.25      3.69 o 
   6  -1   2       54.55       60.24      7.98 o 
   7  -1   2       27.49       37.00      7.53 o 
   8  -1   2      236.30      234.07     14.33 o 
   9  -1   2      149.31      137.11     12.43 o 
  10  -1   2       15.50       19.76      8.02 o 
  11  -1   2       34.95       32.83      8.06 o 
  12  -1   2       61.60       68.94     12.14 o 
 -13   0   2       93.39       93.39     12.51 o 
 -12   0   2       95.04       82.50      9.59 o 
 -11   0   2      339.10      361.51     17.04 o 
 -10   0   2      128.37      117.44     11.05 o 
  -9   0   2       51.41       55.54      7.65 o 
  -8   0   2      369.27      371.41      6.77 o 
  -7   0   2     2021.45     2038.20     32.43 o 
  -6   0   2      139.23      146.68      3.28 o 
  -5   0   2       71.10       70.57      2.27 o 
  -4   0   2      928.35      916.96      5.78 o 
  -3   0   2     1602.98     1703.92     13.04 o 
  -2   0   2     7457.89     7923.73     17.49 o 
  -1   0   2      245.49      232.80      5.53 o 
   0   0   2        0.32        3.10      2.46 o 
   1   0   2    23897.71    24704.74     44.29 o 
   2   0   2      159.84      163.09      3.43 o 
   3   0   2     3678.52     4044.59     19.96 o 
   4   0   2        0.43        2.54      1.30 o 
   5   0   2      215.01      267.86      6.05 o 
   6   0   2       82.34       71.18      2.16 o 
   7   0   2      234.65      233.02     18.18 o 
   8   0   2        5.09        8.46      8.02 o 
   9   0   2      512.98      512.22     21.33 o 
  10   0   2        3.29        6.60      7.57 o 
  11   0   2       70.12       89.34     11.94 o 
 -13   1   2      144.94      157.35     12.47 o 
 -12   1   2       88.02       85.74      9.35 o 
 -11   1   2       42.02       39.79      6.64 o 
 -10   1   2       13.25       20.20      7.21 o 
  -9   1   2       17.17       18.86      5.42 o 
  -8   1   2       25.12       28.68      1.45 o 
  -7   1   2      876.52      921.38      9.74 o 
  -6   1   2     1628.86     1696.62     15.95 o 
  -5   1   2      738.97      760.47      5.80 o 
  -4   1   2     6033.03     6148.12     27.16 o 
  -3   1   2    11470.48    12105.91     27.16 o 
  -2   1   2      225.82      234.57      5.03 o 
  -1   1   2     9837.12     9966.71     35.26 o 
   0   1   2        2.31        5.64      1.60 o 
   1   1   2    10009.59    10303.27     32.83 o 
   2   1   2     4234.28     4449.99     19.90 o 
   3   1   2      276.22      301.10      8.08 o 
   4   1   2     1996.28     2119.38     17.22 o 
   5   1   2      411.97      392.21      7.76 o 
   6   1   2      158.24      171.29      4.57 o 
   7   1   2      327.07      331.79     17.16 o 
   8   1   2       34.69       45.83      8.99 o 
   9   1   2      123.13      138.37     14.29 o 
  10   1   2      133.80      113.15     13.08 o 
  11   1   2       50.75       42.47      9.51 o 
 -14   2   2       23.47       21.90      6.76 o 
 -13   2   2      129.48      126.87     11.94 o 
 -12   2   2       21.12       28.42      6.52 o 
 -11   2   2       36.07       55.70      8.58 o 
 -10   2   2       73.19       78.86      8.18 o 
  -9   2   2       61.49       73.48      6.96 o 
  -8   2   2      251.75      268.87      8.12 o 
  -7   2   2      558.00      573.44     10.98 o 
  -6   2   2     5446.21     5960.61     28.42 o 
  -5   2   2     1901.85     1841.08     17.19 o 
  -4   2   2     2609.51     2563.26     17.51 o 
  -3   2   2      977.42      952.25     10.91 o 
  -2   2   2     2506.87     2644.69     13.86 o 
  -1   2   2     4811.47     4927.73     17.24 o 
   0   2   2    24987.88    25640.78    155.96 o 
   1   2   2      684.26      590.66      7.11 o 
   2   2   2       33.17       35.54      2.51 o 
   3   2   2      125.58      118.49      4.06 o 
   4   2   2      148.05      147.01      5.71 o 
   5   2   2       65.55       63.07      5.95 o 
   6   2   2       69.73       70.43      3.13 o 
   7   2   2      545.34      567.08     27.77 o 
   8   2   2       52.36       52.91     10.32 o 
   9   2   2       42.73       45.46      9.55 o 
  10   2   2      208.58      243.26     18.38 o 
 -13   3   2       58.34       48.21      7.33 o 
 -12   3   2       65.59       66.55      8.42 o 
 -11   3   2      269.06      267.02     12.75 o 
 -10   3   2       27.10       32.22      6.19 o 
  -9   3   2       31.87       24.58      1.55 o 
  -8   3   2      103.93      112.77      3.02 o 
  -7   3   2        5.47        5.96      1.57 o 
  -6   3   2      241.64      284.58      5.08 o 
  -5   3   2     1633.73     1708.69     14.11 o 
  -4   3   2        5.57        3.48      1.61 o 
  -3   3   2      593.57      553.82      9.70 o 
  -2   3   2     1596.87     1499.57     13.36 o 
  -1   3   2     4046.02     4243.96     26.29 o 
   0   3   2     1246.22     1324.66     10.83 o 
   1   3   2     1577.31     1597.56     14.30 o 
   2   3   2       59.66       52.17      3.36 o 
   3   3   2      466.74      479.66      9.52 o 
   4   3   2        9.98       13.15      2.39 o 
   5   3   2       27.63       25.46      2.62 o 
   6   3   2       23.99       25.76      3.74 o 
   7   3   2       20.00       17.81      6.96 o 
   8   3   2      151.75      156.06     14.17 o 
   9   3   2       77.78       99.63     13.08 o 
  10   3   2        4.22        8.42      8.54 o 
 -13   4   2       15.63       15.46      4.90 o 
 -12   4   2      211.43      170.19     10.61 o 
 -11   4   2        7.30       17.08      4.49 o 
 -10   4   2       25.41       24.92      2.29 o 
  -9   4   2       24.65       24.19      2.10 o 
  -8   4   2     1452.75     1498.03     17.34 o 
  -7   4   2       11.84        9.63      1.31 o 
  -6   4   2        0.87        3.39      1.16 o 
  -5   4   2      211.81      174.09      3.89 o 
  -4   4   2      298.47      220.88      3.90 o 
  -3   4   2     3821.51     3919.22     24.27 o 
  -2   4   2     1066.06     1049.50     16.35 o 
  -1   4   2      172.07      217.97      6.59 o 
   0   4   2      328.86      317.06      9.30 o 
   1   4   2     1373.01     1438.44     25.77 o 
   2   4   2      854.73      832.53     15.52 o 
   3   4   2      575.66      589.67     14.57 o 
   4   4   2     2222.00     2303.71     79.14 o 
   5   4   2       10.32        8.29      2.87 o 
   6   4   2        3.32        6.42      2.73 o 
   7   4   2      186.87      207.03     15.50 o 
   8   4   2        0.20        5.95      7.08 o 
   9   4   2        4.71        7.00      8.99 o 
 -13   5   2        2.47        2.19      3.72 o 
 -12   5   2       81.43       84.57      7.98 o 
 -11   5   2       26.52       28.13      2.58 o 
 -10   5   2      233.87      219.43     10.02 o 
  -9   5   2      150.32      155.79      7.83 o 
  -8   5   2     1585.65     1711.51     19.79 o 
  -7   5   2      715.25      715.05     13.81 o 
  -6   5   2      302.70      302.23      6.82 o 
  -5   5   2       96.40      115.24      3.86 o 
  -4   5   2      364.97      338.54      7.19 o 
  -3   5   2      325.51      324.62      7.95 o 
  -2   5   2     1556.60     1722.00     19.90 o 
  -1   5   2      405.89      424.75     13.09 o 
   0   5   2      864.32     1004.54     16.09 o 
   1   5   2        0.07        2.92      3.34 o 
   2   5   2      262.96      283.19     10.30 o 
   3   5   2      643.70      652.56     18.85 o 
   4   5   2     1213.81     1227.53     80.56 o 
   5   5   2      164.82      155.20      7.69 o 
   6   5   2        4.16        1.58      6.32 o 
   7   5   2       36.82       38.09      9.27 o 
   8   5   2      298.86      308.43     19.71 o 
 -13   6   2      409.45      355.96     18.26 o 
 -12   6   2       41.55       25.22      4.90 o 
 -11   6   2       20.06       21.69      2.84 o 
 -10   6   2     1020.31     1030.63     17.46 o 
  -9   6   2        1.15        6.71      4.18 o 
  -8   6   2       18.04       13.67      2.41 o 
  -7   6   2     1328.21     1390.64     16.11 o 
  -6   6   2      441.44      467.67      7.64 o 
  -5   6   2       11.81       15.16      2.36 o 
  -4   6   2      163.17      179.10      5.62 o 
  -3   6   2       10.93        3.56      2.19 o 
  -2   6   2       47.84       56.46      6.44 o 
  -1   6   2      760.14      774.39     15.96 o 
   0   6   2        8.87        8.49      3.89 o 
   1   6   2       94.95       91.01      6.72 o 
   2   6   2       49.64       47.95      5.38 o 
   3   6   2      533.65      584.14     15.19 o 
   4   6   2        7.24       13.00      5.37 o 
   5   6   2       16.00       21.07      4.47 o 
   6   6   2        0.00        7.65      8.34 o 
   7   6   2       25.33       30.28     10.40 o 
 -12   7   2      199.17      197.11     10.61 o 
 -11   7   2        0.46        6.29      3.44 o 
 -10   7   2      907.97      916.14     16.82 o 
  -9   7   2        6.85       14.02      3.16 o 
  -8   7   2     1055.36     1129.54     24.79 o 
  -7   7   2      746.98      771.42     29.51 o 
  -6   7   2      150.40      165.06      7.33 o 
  -5   7   2       29.55       24.74      3.91 o 
  -4   7   2      192.08      178.41      7.91 o 
  -3   7   2      174.77      181.63      7.55 o 
  -2   7   2      377.85      332.25     14.55 o 
  -1   7   2        7.62        6.73      4.25 o 
   0   7   2       91.48       89.23      6.86 o 
   1   7   2       25.65       26.37      5.34 o 
   2   7   2       11.62       12.50      4.29 o 
   3   7   2      122.85      132.76      8.25 o 
   4   7   2      208.27      226.27     10.16 o 
   5   7   2       24.52       19.86      4.48 o 
   6   7   2        0.86        5.59      5.95 o 
   7   7   2        6.11       11.82      9.59 o 
 -12   8   2       25.56       25.03      3.70 o 
 -11   8   2      219.32      232.58      8.46 o 
 -10   8   2       90.09       98.75      5.76 o 
  -9   8   2       84.37       77.83      5.33 o 
  -8   8   2      554.89      579.40     18.44 o 
  -7   8   2     3151.93     3276.58     70.04 o 
  -6   8   2      755.42      754.17     18.77 o 
  -5   8   2      581.69      566.34     16.17 o 
  -4   8   2      228.41      225.51     19.33 o 
  -3   8   2     1442.49     1439.12     31.97 o 
  -2   8   2     1226.08     1283.68     32.62 o 
  -1   8   2      249.72      247.38     11.44 o 
   0   8   2      546.95      531.39     21.82 o 
   1   8   2       20.48       24.14      5.14 o 
   2   8   2      115.30      114.43      7.99 o 
   3   8   2       71.38       73.59      6.99 o 
   4   8   2        8.37       13.29      4.23 o 
   5   8   2        1.47        7.45      8.74 o 
   6   8   2        3.16        2.71      5.79 o 
 -12   9   2       19.20       24.98      5.34 o 
 -11   9   2       55.02       64.74      5.25 o 
 -10   9   2        3.92        5.39      2.98 o 
  -9   9   2     1168.54     1155.99     29.08 o 
  -8   9   2       36.97       39.89      5.02 o 
  -7   9   2     2363.66     2485.32     32.88 o 
  -6   9   2      159.03      151.24      7.63 o 
  -5   9   2       74.25       80.10     10.59 o 
  -4   9   2        1.84        3.64      3.44 o 
  -3   9   2       69.09       71.41      9.86 o 
  -2   9   2        8.62       12.75      3.95 o 
  -1   9   2      316.32      336.00     12.93 o 
   0   9   2       45.24       44.70      5.49 o 
   1   9   2      161.32      165.31     13.46 o 
   2   9   2        3.11        6.62      4.64 o 
   3   9   2        9.71       16.03      4.90 o 
   4   9   2        9.18        9.57      5.30 o 
   5   9   2      368.49      396.89     26.35 o 
 -12  10   2       20.68       20.28      6.11 o 
 -11  10   2       28.16       20.60      3.77 o 
 -10  10   2      286.25      273.73     15.50 o 
  -9  10   2      122.26      120.11     14.35 o 
  -8  10   2     1395.61     1445.17     35.88 o 
  -7  10   2       19.59       25.29      4.50 o 
  -6  10   2      624.16      600.19     22.89 o 
  -5  10   2      341.06      323.72     16.57 o 
  -4  10   2     1205.91     1157.76     53.58 o 
  -3  10   2       47.81       50.72      8.27 o 
  -2  10   2      128.20      100.03     10.58 o 
  -1  10   2      309.95      294.88     19.92 o 
   0  10   2      104.86      116.28     13.30 o 
   1  10   2      392.47      384.79     15.93 o 
   2  10   2        1.81        4.42      4.29 o 
   3  10   2       97.65       93.26      8.99 o 
 -12  11   2        1.55        4.82      3.89 o 
 -11  11   2       51.67       52.26      9.23 o 
 -10  11   2        6.12        4.53      3.76 o 
  -9  11   2      969.81      991.86     18.26 o 
  -8  11   2     1133.54     1150.41     25.99 o 
  -7  11   2       20.35       13.62      3.87 o 
  -6  11   2      210.83      244.39     20.26 o 
  -5  11   2       15.99       16.44      4.61 o 
  -4  11   2       18.93       20.33      7.75 o 
  -3  11   2      191.29      174.96     13.28 o 
  -2  11   2       35.62       30.78      6.15 o 
  -1  11   2       54.34       64.30      8.32 o 
   0  11   2       67.00       59.82      6.99 o 
   1  11   2       71.13       61.57     11.46 o 
   2  11   2      180.17      153.26     10.90 o 
 -12  12   2       44.53       45.99      8.83 o 
 -11  12   2      131.55      131.49     12.71 o 
 -10  12   2       34.63       29.89      5.15 o 
  -9  12   2       64.66       66.04      6.62 o 
  -8  12   2      429.07      434.86     33.24 o 
  -7  12   2      130.46      109.98     10.60 o 
  -6  12   2       42.43       34.93      8.19 o 
  -5  12   2      128.03      121.69     12.06 o 
  -4  12   2      685.35      694.21     17.73 o 
  -3  12   2      474.71      513.19     19.14 o 
  -2  12   2      112.24      116.53      8.77 o 
  -1  12   2      141.58      134.66      9.77 o 
   0  12   2       53.76       59.41      7.39 o 
   1  12   2      237.68      252.47     16.40 o 
 -12  13   2      234.79      248.60     17.81 o 
 -11  13   2        1.70       10.44      8.10 o 
 -10  13   2      172.34      201.48     15.95 o 
  -9  13   2       34.46       25.27      8.64 o 
  -8  13   2      159.91      167.01      9.85 o 
  -7  13   2       37.15       38.12     10.24 o 
  -6  13   2        2.23        6.79      4.87 o 
  -5  13   2       28.39       23.41      7.69 o 
  -4  13   2       26.90       25.42      7.61 o 
  -3  13   2        9.31       18.67      6.33 o 
  -2  13   2       40.60       50.06      6.70 o 
  -1  13   2        3.02        5.29      6.35 o 
 -11  14   2        5.44        6.23      8.58 o 
 -10  14   2        8.76        6.64      6.60 o 
  -9  14   2      101.31      125.45     16.96 o 
  -8  14   2        0.76        4.87      3.11 o 
  -7  14   2       33.04       24.38      7.93 o 
  -6  14   2        7.30        9.62      6.43 o 
  -5  14   2      156.41      145.41     14.55 o 
  -4  14   2       61.62       53.40     10.28 o 
  -3  14   2       31.64       34.30      6.83 o 
   2 -15   3       29.14       21.87      8.95 o 
   3 -15   3        2.42        6.95      3.79 o 
   4 -15   3        0.95        4.40      6.88 o 
   5 -15   3       30.93       27.05      7.71 o 
   6 -15   3        0.01        3.86      4.64 o 
   7 -15   3      213.35      222.42     11.95 o 
   8 -15   3       20.44       22.39      6.18 o 
   9 -15   3      555.21      589.88     21.96 o 
   0 -14   3      278.43      278.85     30.14 o 
   1 -14   3        1.19        4.12      5.38 o 
   2 -14   3      260.72      292.57     24.33 o 
   3 -14   3      101.77      102.30     11.84 o 
   4 -14   3        6.24        8.26      4.45 o 
   5 -14   3      235.62      226.95     12.38 o 
   6 -14   3       37.62       45.82      7.83 o 
   7 -14   3        8.36        5.67      5.00 o 
   8 -14   3        3.20        6.14      4.30 o 
   9 -14   3      340.56      363.83     19.09 o 
  10 -14   3      276.44      316.78     14.40 o 
  -2 -13   3       52.54       65.82     10.05 o 
  -1 -13   3        0.01       10.71      6.57 o 
   0 -13   3      149.27      159.67     23.52 o 
   1 -13   3       16.01       19.78      4.58 o 
   2 -13   3      502.37      476.51     27.12 o 
   3 -13   3       47.17       59.46      7.58 o 
   4 -13   3      274.21      253.97     11.94 o 
   5 -13   3      106.22      126.32      9.10 o 
   6 -13   3      300.55      302.40     12.49 o 
   7 -13   3       45.61       39.89      6.25 o 
   8 -13   3        0.86        7.58      4.91 o 
   9 -13   3        5.39       10.30      4.55 o 
  10 -13   3      432.63      435.72     14.18 o 
  11 -13   3      267.99      294.91     19.55 o 
  -4 -12   3      131.85      115.13      9.36 o 
  -3 -12   3        8.31       10.61      5.22 o 
  -2 -12   3       63.73       54.50      9.88 o 
  -1 -12   3      126.15      110.10     12.99 o 
   0 -12   3       65.93       65.92      9.99 o 
   1 -12   3      238.23      239.30     24.27 o 
   2 -12   3       13.90       17.43      5.12 o 
   3 -12   3       61.79       60.71      8.26 o 
   4 -12   3        2.33        5.42      6.21 o 
   5 -12   3      674.20      613.85     17.98 o 
   6 -12   3      386.10      333.64     12.84 o 
   7 -12   3      397.56      383.42     13.30 o 
   8 -12   3       15.71       14.84      4.45 o 
   9 -12   3        7.50        9.14      7.37 o 
  10 -12   3       19.50       19.81      4.44 o 
  11 -12   3      213.08      187.76     14.94 o 
  12 -12   3        0.98       10.61      9.15 o 
  -5 -11   3       10.17       14.78      5.20 o 
  -4 -11   3      156.72      147.38      9.22 o 
  -3 -11   3        0.35        7.76      5.36 o 
  -2 -11   3        0.88        4.03      4.38 o 
  -1 -11   3       18.11       22.39      6.22 o 
   0 -11   3       66.93       66.73      8.47 o 
   1 -11   3       23.32       33.62      6.32 o 
   2 -11   3      543.24      555.92     19.07 o 
   3 -11   3        3.39        8.40      4.82 o 
   4 -11   3       51.51       70.18      8.20 o 
   5 -11   3       22.68       22.06      4.79 o 
   6 -11   3      386.33      368.09     20.28 o 
   7 -11   3       20.04       25.09      4.78 o 
   8 -11   3        4.87       13.05      4.85 o 
   9 -11   3       35.31       29.96      7.77 o 
  10 -11   3       23.26       30.62      5.06 o 
  11 -11   3       86.95       90.03     10.53 o 
  12 -11   3      605.43      630.19     25.10 o 
  -6 -10   3       40.04       40.79      6.04 o 
  -5 -10   3        2.09        6.11      3.90 o 
  -4 -10   3      147.76      137.27      8.79 o 
  -3 -10   3      519.89      481.43     29.09 o 
  -2 -10   3     1643.62     1668.25     30.86 o 
  -1 -10   3      635.21      628.76     38.46 o 
   0 -10   3      361.26      356.38     12.52 o 
   1 -10   3     1025.70     1009.08     21.75 o 
   2 -10   3     2645.20     2629.15     36.63 o 
   3 -10   3      107.68      100.90      7.24 o 
   4 -10   3      165.75      162.94      9.31 o 
   5 -10   3       10.80       10.40      5.02 o 
   6 -10   3      333.39      322.39     11.08 o 
   7 -10   3       36.77       29.46      5.08 o 
   8 -10   3      253.03      272.35     10.15 o 
   9 -10   3        0.40        4.29      3.62 o 
  10 -10   3       20.19       23.00      5.08 o 
  11 -10   3        8.85        8.22      7.45 o 
  12 -10   3      206.64      215.04     16.23 o 
  -6  -9   3        7.93       10.55      4.73 o 
  -5  -9   3      163.46      171.21      9.23 o 
  -4  -9   3        0.01        3.48      3.36 o 
  -3  -9   3      851.14      827.24     25.04 o 
  -2  -9   3        0.21        2.99      4.71 o 
  -1  -9   3     1067.21     1084.88     21.65 o 
   0  -9   3      228.59      227.81     10.88 o 
   1  -9   3       51.57       52.26      5.97 o 
   2  -9   3      153.89      133.01      8.66 o 
   3  -9   3     1466.64     1436.51     32.00 o 
   4  -9   3      241.98      246.18     11.42 o 
   5  -9   3       11.46       27.49      5.59 o 
   6  -9   3       36.11       40.66      5.51 o 
   7  -9   3      924.31      870.57     18.38 o 
   8  -9   3      432.36      395.08     38.94 o 
   9  -9   3        0.40        8.42      4.28 o 
  10  -9   3        3.98        3.71      3.61 o 
  11  -9   3        0.02        4.66      5.75 o 
  12  -9   3       71.09       71.61     10.00 o 
  13  -9   3      611.70      640.31     32.75 o 
  -8  -8   3        2.82        8.83      5.99 o 
  -7  -8   3      109.65       94.13      8.89 o 
  -6  -8   3      453.96      468.97     13.74 o 
  -5  -8   3       78.39       73.66      6.72 o 
  -4  -8   3       80.52       75.39      8.45 o 
  -3  -8   3       25.07       17.74      4.68 o 
  -2  -8   3      261.45      240.85     10.81 o 
  -1  -8   3       85.33       85.32      9.26 o 
   0  -8   3       89.25       83.13      7.11 o 
   1  -8   3        3.29        2.41      3.79 o 
   2  -8   3       35.00       30.24      4.72 o 
   3  -8   3      840.36      824.01     18.68 o 
   4  -8   3     2796.90     2695.64     67.36 o 
   5  -8   3       74.62       76.41      6.48 o 
   6  -8   3       69.74       59.49      6.36 o 
   7  -8   3       15.82       11.74      5.10 o 
   8  -8   3     2850.41     2873.84     55.02 o 
   9  -8   3      891.21      950.51     20.14 o 
  10  -8   3      371.16      351.06     18.10 o 
  11  -8   3        1.14        8.50      7.45 o 
  12  -8   3       93.41       90.03     12.19 o 
  13  -8   3       76.02       81.17     12.19 o 
  -9  -7   3       10.82        9.51      6.48 o 
  -8  -7   3       53.35       52.22      8.54 o 
  -7  -7   3      247.10      257.07     10.12 o 
  -6  -7   3       23.44       18.70      3.97 o 
  -5  -7   3      162.50      154.72      8.23 o 
  -4  -7   3        0.03        5.44      3.61 o 
  -3  -7   3        1.36        2.77      2.47 o 
  -2  -7   3      267.79      262.26     10.37 o 
  -1  -7   3      985.47      989.65     21.15 o 
   0  -7   3      243.16      221.18      9.33 o 
   1  -7   3      252.15      251.42      9.49 o 
   2  -7   3     1036.89     1004.45     16.75 o 
   3  -7   3       99.39       98.71      6.68 o 
   4  -7   3      167.72      135.73      6.64 o 
   5  -7   3      185.98      163.32      7.21 o 
   6  -7   3       14.78       18.75      4.35 o 
   7  -7   3      319.70      326.38     18.10 o 
   8  -7   3       13.33       17.36      5.63 o 
   9  -7   3     1029.48     1052.15     22.39 o 
  10  -7   3       51.83       56.72      9.31 o 
  11  -7   3       49.10       49.51      9.68 o 
  12  -7   3        0.05       11.42      7.89 o 
  13  -7   3        5.85       16.68      9.03 o 
 -10  -6   3      200.05      199.38     16.35 o 
  -9  -6   3      475.25      442.19     21.29 o 
  -8  -6   3       68.82       68.09      9.55 o 
  -7  -6   3        6.05        9.94      3.40 o 
  -6  -6   3       87.41       88.72      6.14 o 
  -5  -6   3      653.84      712.31     15.51 o 
  -4  -6   3       33.52       35.48      6.07 o 
  -3  -6   3       10.75       16.82      4.16 o 
  -2  -6   3      403.49      400.43     10.14 o 
  -1  -6   3      145.99      129.14     24.94 o 
   0  -6   3      153.36      162.45     13.76 o 
   1  -6   3     3172.06     3477.69     31.56 o 
   2  -6   3      221.13      215.49      8.01 o 
   3  -6   3      154.74      154.46     10.24 o 
   4  -6   3      153.12      169.58      7.25 o 
   5  -6   3      345.81      312.03     11.38 o 
   6  -6   3      314.40      316.85     14.63 o 
   7  -6   3      107.12      112.99      8.12 o 
   8  -6   3      442.61      421.30     14.72 o 
   9  -6   3       28.35       30.20      2.94 o 
  10  -6   3      166.65      156.46     12.51 o 
  11  -6   3      367.22      383.98     23.32 o 
  12  -6   3        1.78        5.02      5.55 o 
  13  -6   3        9.44       10.89      6.84 o 
 -11  -5   3       14.04       15.59      6.80 o 
 -10  -5   3      223.35      241.32     16.64 o 
  -9  -5   3      287.21      270.14     17.89 o 
  -8  -5   3       67.13       63.04      4.99 o 
  -7  -5   3       42.81       48.57      7.45 o 
  -6  -5   3       99.03       92.15      5.79 o 
  -5  -5   3       83.66       93.68      6.80 o 
  -4  -5   3       34.53       30.22      6.09 o 
  -3  -5   3      341.64      334.65     11.52 o 
  -2  -5   3       60.30       69.09      8.80 o 
  -1  -5   3      434.38      439.25     11.57 o 
   0  -5   3     2660.43     2816.48     24.26 o 
   1  -5   3       57.95       57.52      5.93 o 
   2  -5   3    10274.28    11096.62    217.65 o 
   3  -5   3        0.47        4.42      2.58 o 
   4  -5   3     2031.58     2145.82     19.42 o 
   5  -5   3      302.63      286.14      7.22 o 
   6  -5   3      399.92      367.29      8.09 o 
   7  -5   3        5.12        7.72      2.55 o 
   8  -5   3      528.92      516.59     25.06 o 
   9  -5   3        0.08        2.96      5.91 o 
  10  -5   3        3.93        5.51      6.19 o 
  11  -5   3       23.56       23.97      7.45 o 
  12  -5   3       13.93       15.71      6.19 o 
 -11  -4   3       13.46       15.06      7.69 o 
 -10  -4   3        8.50       10.04      6.03 o 
  -9  -4   3     1185.49     1283.01     31.82 o 
  -8  -4   3       39.30       38.37      5.47 o 
  -7  -4   3        1.75        4.33      3.31 o 
  -6  -4   3       37.53       34.15      3.90 o 
  -5  -4   3      290.35      300.07     16.82 o 
  -4  -4   3     5719.52     6507.11     56.63 o 
  -3  -4   3      612.74      564.85     15.21 o 
  -2  -4   3      243.92      272.26      5.33 o 
  -1  -4   3      173.71      163.73      5.45 o 
   0  -4   3      643.20      525.34     36.19 o 
   1  -4   3        9.64        5.59      1.72 o 
   2  -4   3     1091.45     1016.64     15.72 o 
   3  -4   3     2073.54     2410.48     46.74 o 
   4  -4   3       85.83       92.21      4.21 o 
   5  -4   3      960.04      951.86     10.49 o 
   6  -4   3      453.21      437.86      8.67 o 
   7  -4   3     1163.05     1079.86     19.97 o 
   8  -4   3      348.30      356.53     16.80 o 
   9  -4   3      382.49      371.43     17.97 o 
  10  -4   3       81.59       80.40     10.61 o 
  11  -4   3        7.84        9.59      8.02 o 
  12  -4   3      203.51      200.71     15.95 o 
 -12  -3   3        0.27        5.79      5.10 o 
 -11  -3   3        0.33        3.16      4.70 o 
 -10  -3   3      616.96      687.31     24.13 o 
  -9  -3   3      240.00      252.49     14.29 o 
  -8  -3   3       20.08       21.42      3.33 o 
  -7  -3   3      200.17      187.66      5.76 o 
  -6  -3   3       92.50       92.65      4.14 o 
  -5  -3   3       32.05       33.01      3.40 o 
  -4  -3   3     2014.06     2206.27     36.94 o 
  -3  -3   3     3337.00     3550.64     18.70 o 
  -2  -3   3     2435.42     2497.48     21.29 o 
  -1  -3   3      599.78      558.43      7.19 o 
   0  -3   3       71.15       71.72      5.02 o 
   1  -3   3     2760.59     2872.12     15.17 o 
   2  -3   3      208.74      198.28      8.99 o 
   3  -3   3      691.80      659.74     14.39 o 
   4  -3   3        2.01        3.48      1.58 o 
   5  -3   3        1.07        3.07      1.32 o 
   6  -3   3       14.12       16.33      1.46 o 
   7  -3   3      825.10      798.10     14.53 o 
   8  -3   3       28.11       26.60      7.57 o 
   9  -3   3       63.08       58.42      9.07 o 
  10  -3   3       15.44       16.48      7.45 o 
  11  -3   3       13.94       16.11      7.98 o 
  12  -3   3       98.12      114.40     13.52 o 
 -12  -2   3       62.68       46.88      9.72 o 
 -11  -2   3       19.63       14.49      5.42 o 
 -10  -2   3       67.61       62.67      9.19 o 
  -9  -2   3      995.93     1062.52     25.70 o 
  -8  -2   3     1050.49     1112.84     19.65 o 
  -7  -2   3      229.92      255.26      6.35 o 
  -6  -2   3        0.85        3.70      1.80 o 
  -5  -2   3      124.90      134.72      3.79 o 
  -4  -2   3      553.34      554.36      8.01 o 
  -3  -2   3     1321.32     1352.12     13.79 o 
  -2  -2   3     1016.90      967.58      7.23 o 
  -1  -2   3     1400.12     1396.02      9.25 o 
   0  -2   3       18.32       16.84      2.47 o 
   1  -2   3      543.51      519.56      6.75 o 
   2  -2   3       87.49       85.27      3.14 o 
   3  -2   3        6.44        4.28      1.26 o 
   4  -2   3       13.70       11.21      1.84 o 
   5  -2   3      218.86      210.63      6.29 o 
   6  -2   3     1191.62     1275.81     26.63 o 
   7  -2   3        2.37        1.50      5.38 o 
   8  -2   3      461.58      485.63     24.41 o 
   9  -2   3       34.09       27.04      7.61 o 
  10  -2   3        8.34        9.96      8.78 o 
  11  -2   3        6.17        5.47      6.88 o 
  12  -2   3        0.98        4.53      6.68 o 
 -13  -1   3       64.47       69.71      9.63 o 
 -12  -1   3        2.13        6.48      7.61 o 
 -11  -1   3      184.63      172.37     11.82 o 
 -10  -1   3      701.93      700.02     24.86 o 
  -9  -1   3       47.48       50.08      3.39 o 
  -8  -1   3       31.65       40.32      2.43 o 
  -7  -1   3      538.03      503.20     10.12 o 
  -6  -1   3      348.07      316.47      5.92 o 
  -5  -1   3       62.09       71.68      3.20 o 
  -4  -1   3      658.03      660.16      6.28 o 
  -3  -1   3     9419.70     9847.34     30.90 o 
  -2  -1   3     5642.54     5720.66     23.71 o 
  -1  -1   3      536.15      538.59      6.41 o 
   0  -1   3      142.79      164.42      3.51 o 
   1  -1   3     1809.00     1816.15      9.53 o 
   2  -1   3      539.94      528.97      9.15 o 
   3  -1   3      146.68      196.74      4.68 o 
   4  -1   3      252.79      245.88      5.67 o 
   5  -1   3        7.74        8.34      1.31 o 
   6  -1   3       26.62       31.76      1.84 o 
   7  -1   3      192.42      202.45     17.00 o 
   8  -1   3      863.09      813.13     28.82 o 
   9  -1   3        6.62        7.49      6.11 o 
  10  -1   3       12.48        8.70      6.32 o 
  11  -1   3        0.35       11.58     10.16 o 
 -13   0   3        0.01        4.09      4.37 o 
 -12   0   3        0.81        2.02      4.49 o 
 -11   0   3       28.33       28.26      6.03 o 
 -10   0   3       33.60       32.95      7.08 o 
  -9   0   3      164.25      171.59      4.17 o 
  -8   0   3      138.91      133.93      3.70 o 
  -7   0   3     1410.50     1450.56     14.51 o 
  -6   0   3      205.65      213.61      4.43 o 
  -5   0   3     1780.31     1914.82     15.51 o 
  -4   0   3      501.07      490.88      7.86 o 
  -3   0   3    39179.25    39873.19    228.01 o 
  -2   0   3      672.00      624.64      5.27 o 
  -1   0   3     1505.60     1472.93     13.96 o 
   0   0   3    15044.40    15327.18    125.03 o 
   1   0   3     5572.38     5794.91     17.77 o 
   2   0   3      446.09      478.77      7.96 o 
   3   0   3       26.05       12.84      1.76 o 
   4   0   3      331.13      269.41      6.07 o 
   5   0   3     1075.92     1096.76     15.51 o 
   6   0   3      104.23       87.71      4.08 o 
   7   0   3       14.69       13.93      6.92 o 
   8   0   3      111.74      101.33     12.39 o 
   9   0   3      600.38      627.27     25.06 o 
  10   0   3        8.77       17.16      9.31 o 
  11   0   3        4.70        5.06      6.27 o 
 -13   1   3        4.37        3.44      4.41 o 
 -12   1   3      112.56      106.51      8.99 o 
 -11   1   3      108.08      118.73      9.31 o 
 -10   1   3      117.91      126.18      9.47 o 
  -9   1   3        0.58        1.85      1.16 o 
  -8   1   3        4.90        3.24      1.08 o 
  -7   1   3        0.03        2.67      1.33 o 
  -6   1   3      391.25      349.08      5.81 o 
  -5   1   3      573.12      552.32      6.43 o 
  -4   1   3     8489.97     8677.79     31.00 o 
  -3   1   3     6052.59     6157.42     25.66 o 
  -2   1   3    29722.56    30128.62     83.69 o 
  -1   1   3     5944.23     5956.22     26.07 o 
   0   1   3    14950.63    15275.14    105.50 o 
   1   1   3      324.52      350.31      5.23 o 
   2   1   3     1042.59     1012.77     10.16 o 
   3   1   3       16.68       16.47      2.10 o 
   4   1   3     1211.90     1192.70     14.11 o 
   5   1   3       12.61       17.15      2.08 o 
   6   1   3      991.50      972.90     23.28 o 
   7   1   3        3.30        3.60      6.52 o 
   8   1   3       42.25       29.96      7.81 o 
   9   1   3       48.22       54.12     11.01 o 
  10   1   3       88.08       82.95     11.86 o 
 -13   2   3       62.86       71.78      8.91 o 
 -12   2   3       23.78       20.40      5.55 o 
 -11   2   3      291.81      278.28     12.27 o 
 -10   2   3       21.94       24.69      5.10 o 
  -9   2   3      155.02      138.02      5.71 o 
  -8   2   3      116.84      136.95      3.28 o 
  -7   2   3      250.72      206.32      4.79 o 
  -6   2   3      188.89      238.60      4.28 o 
  -5   2   3      141.61      108.51      2.35 o 
  -4   2   3      703.69      709.91      9.80 o 
  -3   2   3     1263.03     1329.09     10.39 o 
  -2   2   3     1995.42     2053.99      9.52 o 
  -1   2   3      667.27      639.34      7.46 o 
   0   2   3      440.72      535.71      6.71 o 
   1   2   3     2096.11     2161.30     16.87 o 
   2   2   3      699.63      702.40     13.48 o 
   3   2   3        4.61        7.89      1.92 o 
   4   2   3      516.68      521.68      9.74 o 
   5   2   3      102.61       99.89      6.68 o 
   6   2   3      124.83      125.80     10.46 o 
   7   2   3       42.46       45.22      9.07 o 
   8   2   3       87.90       81.41     12.39 o 
   9   2   3       57.81       56.51     11.21 o 
  10   2   3       10.81        4.70      6.36 o 
 -13   3   3        0.04        5.22      3.76 o 
 -12   3   3       63.98       48.82      6.96 o 
 -11   3   3      210.82      192.49     11.50 o 
 -10   3   3      315.88      272.49     11.40 o 
  -9   3   3      206.37      199.42      5.29 o 
  -8   3   3      122.25      121.63      2.99 o 
  -7   3   3       79.01       86.94      2.82 o 
  -6   3   3      344.74      417.84      6.42 o 
  -5   3   3      265.56      317.56      4.98 o 
  -4   3   3     2663.20     2731.01     25.46 o 
  -3   3   3       43.32       39.84      1.84 o 
  -2   3   3        2.21        2.53      1.55 o 
  -1   3   3      760.14      815.15     10.88 o 
   0   3   3      417.94      383.62      9.52 o 
   1   3   3       58.15       40.18      4.17 o 
   2   3   3       64.82       78.55      4.95 o 
   3   3   3      374.20      379.60     11.63 o 
   4   3   3       57.67       54.79      4.65 o 
   5   3   3      502.77      505.48     12.41 o 
   6   3   3       27.06       30.26      4.19 o 
   7   3   3      305.40      348.39     19.59 o 
   8   3   3       74.90       66.35     11.62 o 
   9   3   3       87.41       99.79     13.40 o 
 -12   4   3       16.92       19.15      5.51 o 
 -11   4   3       34.87       31.30      2.77 o 
 -10   4   3      682.51      667.99     12.87 o 
  -9   4   3      125.64      120.48      3.15 o 
  -8   4   3      111.31      100.99      3.17 o 
  -7   4   3       97.54       90.84      3.27 o 
  -6   4   3     1151.00     1177.49     10.58 o 
  -5   4   3      672.20      636.85     11.22 o 
  -4   4   3     2847.78     2781.06     31.95 o 
  -3   4   3       55.37       55.10      3.79 o 
  -2   4   3       24.35       36.58      2.89 o 
  -1   4   3       37.11       41.61      4.29 o 
   0   4   3      109.34       85.62      5.37 o 
   1   4   3       30.00       33.74      4.18 o 
   2   4   3      596.15      556.60     20.16 o 
   3   4   3       67.05       63.89      6.48 o 
   4   4   3       54.40       70.17      6.33 o 
   5   4   3      105.46      108.53      6.25 o 
   6   4   3       35.64       35.26      8.50 o 
   7   4   3        1.03       17.20     10.32 o 
   8   4   3       44.76       50.04     10.08 o 
 -12   5   3      144.41      114.00      8.91 o 
 -11   5   3      104.73       78.26      4.35 o 
 -10   5   3        6.73       11.28      5.47 o 
  -9   5   3      419.78      435.94     11.59 o 
  -8   5   3       61.31       59.04      3.00 o 
  -7   5   3        1.18        1.63      1.51 o 
  -6   5   3       48.15       45.93      2.76 o 
  -5   5   3      160.64      176.84      4.80 o 
  -4   5   3      132.11      125.03      5.21 o 
  -3   5   3     2102.05     2163.34     28.70 o 
  -2   5   3     1297.83     1511.37     19.97 o 
  -1   5   3      120.59      132.17      7.85 o 
   0   5   3      751.24      815.23     17.81 o 
   1   5   3     1139.07     1157.37     23.50 o 
   2   5   3      423.06      405.07     23.86 o 
   3   5   3     1401.86     1525.65     34.81 o 
   4   5   3     1019.87     1088.07     45.81 o 
   5   5   3        1.93        5.01      5.02 o 
   6   5   3       13.54        9.19      6.44 o 
   7   5   3      409.11      495.54     24.33 o 
   8   5   3        9.16       13.97      9.51 o 
 -12   6   3      736.28      684.39     21.09 o 
 -11   6   3      731.71      708.64     55.04 o 
 -10   6   3       15.55       13.59      4.31 o 
  -9   6   3      499.07      491.17     10.65 o 
  -8   6   3     1166.03     1196.56     20.17 o 
  -7   6   3      123.44      128.55      4.16 o 
  -6   6   3      116.92      115.25      3.82 o 
  -5   6   3      616.11      641.07     16.65 o 
  -4   6   3       52.20       54.36      4.00 o 
  -3   6   3        1.22        1.83      1.96 o 
  -2   6   3     1477.77     1465.29     22.96 o 
  -1   6   3      189.83      203.12      8.75 o 
   0   6   3        4.66        7.66      3.94 o 
   1   6   3       17.86       11.82      4.15 o 
   2   6   3      174.27      175.18      9.07 o 
   3   6   3     1392.20     1384.36     49.85 o 
   4   6   3        0.80        2.89      3.29 o 
   5   6   3       12.63       10.45      3.35 o 
   6   6   3        0.24        1.01      5.71 o 
   7   6   3      103.02      114.61     13.52 o 
 -12   7   3        1.03        6.11      3.89 o 
 -11   7   3      143.71      127.35     11.03 o 
 -10   7   3        3.71        8.11      3.04 o 
  -9   7   3     1297.00     1309.96     25.32 o 
  -8   7   3      161.35      171.29     10.48 o 
  -7   7   3      734.65      710.49     13.64 o 
  -6   7   3      444.31      426.63     11.79 o 
  -5   7   3       16.13       19.11      4.40 o 
  -4   7   3       26.49       25.49      5.30 o 
  -3   7   3      845.18      821.16     20.43 o 
  -2   7   3      286.82      248.29     12.93 o 
  -1   7   3      233.75      226.22     15.57 o 
   0   7   3        6.11        6.97      4.10 o 
   1   7   3        1.12        4.94      5.14 o 
   2   7   3        2.29        5.38      5.55 o 
   3   7   3        5.99        8.30      4.35 o 
   4   7   3      252.44      244.74     11.89 o 
   5   7   3      107.21       81.05     12.19 o 
   6   7   3        0.00        1.82      6.80 o 
 -12   8   3       13.11        8.99      3.16 o 
 -11   8   3      100.56      106.30      6.03 o 
 -10   8   3       22.62       20.34      3.31 o 
  -9   8   3       38.23       38.14      4.24 o 
  -8   8   3       70.64       73.36      4.94 o 
  -7   8   3      735.45      743.23     20.04 o 
  -6   8   3       10.67       10.10      4.57 o 
  -5   8   3        2.57        6.03      3.83 o 
  -4   8   3       64.30       45.74      8.46 o 
  -3   8   3      198.57      184.38     13.49 o 
  -2   8   3       91.12       91.76      6.80 o 
  -1   8   3     1111.38     1102.10     22.34 o 
   0   8   3      106.66      113.02      7.71 o 
   1   8   3       37.25       32.65      5.14 o 
   2   8   3      176.78      171.71      9.54 o 
   3   8   3       91.12       99.72      8.23 o 
   4   8   3        0.73        4.62      4.15 o 
   5   8   3        6.21        7.29      7.57 o 
 -12   9   3      102.10       95.01      9.07 o 
 -11   9   3       79.47       69.63      7.61 o 
 -10   9   3      552.57      541.04     13.57 o 
  -9   9   3      541.26      541.44     16.61 o 
  -8   9   3      422.46      436.87     14.63 o 
  -7   9   3      349.58      342.38     13.62 o 
  -6   9   3      101.86      107.35      8.80 o 
  -5   9   3      204.55      197.74     11.39 o 
  -4   9   3      275.85      273.78     15.31 o 
  -3   9   3       16.74       10.98      4.25 o 
  -2   9   3       94.05       75.36      6.61 o 
  -1   9   3       11.28       12.65      4.20 o 
   0   9   3       24.76       28.56      5.40 o 
   1   9   3      101.59      113.62      8.50 o 
   2   9   3        7.08       11.08      4.59 o 
   3   9   3       97.39       98.64      8.24 o 
   4   9   3       99.97      114.16     15.59 o 
 -12  10   3       18.31       16.40      5.55 o 
 -11  10   3      678.30      719.61     22.83 o 
 -10  10   3      432.33      427.12     22.08 o 
  -9  10   3       57.46       53.52      6.57 o 
  -8  10   3      185.89      176.33     10.91 o 
  -7  10   3      383.11      389.04     35.24 o 
  -6  10   3      113.66      115.43      9.98 o 
  -5  10   3       15.45       15.50      4.91 o 
  -4  10   3      124.94      114.91     11.09 o 
  -3  10   3       57.61       51.79      6.89 o 
  -2  10   3      181.62      157.12      8.92 o 
  -1  10   3        5.50        7.05      4.98 o 
   0  10   3      389.69      383.09     16.76 o 
   1  10   3      149.00      158.28     10.35 o 
   2  10   3      168.71      175.14     11.31 o 
   3  10   3       29.23       23.47      6.15 o 
 -13  11   3       11.11        5.26      3.97 o 
 -12  11   3        3.57        6.80      4.57 o 
 -11  11   3        6.47        4.01      5.38 o 
 -10  11   3      214.74      210.43     14.21 o 
  -9  11   3      260.06      265.18     10.85 o 
  -8  11   3        9.92        8.50      4.17 o 
  -7  11   3       27.88       23.42      6.46 o 
  -6  11   3      185.51      182.65     17.43 o 
  -5  11   3      113.69      126.81     11.31 o 
  -4  11   3       50.74       48.84      9.05 o 
  -3  11   3      386.78      405.34     13.84 o 
  -2  11   3      132.53      114.95      8.27 o 
  -1  11   3      136.18      126.76     15.65 o 
   0  11   3      286.95      297.49     13.02 o 
   1  11   3        5.40        4.53      6.19 o 
 -13  12   3       55.06       48.09      9.31 o 
 -12  12   3        1.23        7.53      5.79 o 
 -11  12   3       76.78       75.26     11.90 o 
 -10  12   3       42.00       45.50      9.31 o 
  -9  12   3       60.46       62.10     13.93 o 
  -8  12   3      216.39      233.79     18.08 o 
  -7  12   3      319.07      320.94     23.48 o 
  -6  12   3       19.64       25.07      7.05 o 
  -5  12   3      112.69       81.89     10.53 o 
  -4  12   3      308.05      322.80     14.54 o 
  -3  12   3       58.75       40.73      6.22 o 
  -2  12   3        8.64       10.89      5.25 o 
  -1  12   3       26.58       25.93      6.34 o 
   0  12   3        4.35       11.63      5.94 o 
 -12  13   3        0.01        0.93      5.26 o 
 -11  13   3        3.79        5.42      8.18 o 
 -10  13   3        1.76        8.95      6.72 o 
  -9  13   3        5.24       11.50     10.32 o 
  -8  13   3      150.48      165.80     30.10 o 
  -7  13   3      175.77      167.20     23.86 o 
  -6  13   3      145.21      125.78     19.61 o 
  -5  13   3       31.10       22.59      9.27 o 
  -4  13   3       95.68      120.78      9.10 o 
  -3  13   3       40.77       40.65      7.33 o 
  -2  13   3       12.11        8.34      7.17 o 
 -10  14   3        0.23        8.30      9.39 o 
  -9  14   3        7.80        6.03      7.04 o 
  -8  14   3        7.72        6.60      7.53 o 
  -7  14   3      160.95      175.47     29.71 o 
  -6  14   3        0.41        3.48      3.12 o 
  -5  14   3        0.44        8.70      7.53 o 
   2 -15   4      278.85      316.95     20.75 o 
   3 -15   4      231.40      229.67     16.35 o 
   4 -15   4        5.14        7.90      5.38 o 
   5 -15   4      116.75      109.01      9.88 o 
   6 -15   4        4.30       10.63      5.42 o 
   7 -15   4      347.69      353.47     14.84 o 
   8 -15   4      155.70      178.73     11.45 o 
  -1 -14   4       38.21       39.90      9.15 o 
   0 -14   4       95.10      101.40     15.58 o 
   1 -14   4       48.23       47.07      9.05 o 
   2 -14   4      180.24      192.27     18.52 o 
   3 -14   4        5.28       10.57      4.69 o 
   4 -14   4      206.71      228.55     11.67 o 
   5 -14   4        0.87        7.44      5.35 o 
   6 -14   4       84.35       82.05      8.15 o 
   7 -14   4       28.41       31.04      5.72 o 
   8 -14   4      511.21      574.46     20.24 o 
   9 -14   4        2.05        6.35      5.98 o 
  10 -14   4       29.50       24.70      5.52 o 
  -3 -13   4       10.58       10.35      5.64 o 
  -2 -13   4       42.43       43.90      8.50 o 
  -1 -13   4      252.75      274.99     12.93 o 
   0 -13   4       13.60       13.98      4.76 o 
   1 -13   4      187.92      182.23     11.85 o 
   2 -13   4        3.94        4.27      5.29 o 
   3 -13   4       20.43       17.76      4.54 o 
   4 -13   4       45.83       37.87      6.26 o 
   5 -13   4      594.84      559.49     16.52 o 
   6 -13   4      171.78      163.66     10.00 o 
   7 -13   4        0.44        9.50      5.48 o 
   8 -13   4        3.70        3.49      3.83 o 
   9 -13   4      101.28       84.76      7.38 o 
  10 -13   4      143.72      133.46      8.67 o 
  11 -13   4        0.06        5.18      6.19 o 
  -4 -12   4        8.42        6.62      4.26 o 
  -3 -12   4       14.77       25.22      6.58 o 
  -2 -12   4       16.55       26.74      7.04 o 
  -1 -12   4        2.52        7.85      4.25 o 
   0 -12   4       54.37       53.51      8.07 o 
   1 -12   4      130.33      131.67      8.97 o 
   2 -12   4        5.70        3.72      3.68 o 
   3 -12   4        0.61        3.27      4.35 o 
   4 -12   4       56.79       55.96      8.83 o 
   5 -12   4      110.07      128.26      8.42 o 
   6 -12   4      323.07      291.79     11.98 o 
   7 -12   4      192.00      194.72      9.77 o 
   8 -12   4       36.89       31.06      5.36 o 
   9 -12   4      343.17      340.12     12.00 o 
  10 -12   4        0.06        4.98      5.20 o 
  11 -12   4      174.80      186.54     15.83 o 
  -5 -11   4        7.44       13.57      4.87 o 
  -4 -11   4       23.91       28.52      6.97 o 
  -3 -11   4        4.20        8.87      5.69 o 
  -2 -11   4        4.50       11.56      4.95 o 
  -1 -11   4       13.04       17.25      5.92 o 
   0 -11   4      638.88      616.05     18.04 o 
   1 -11   4      522.28      524.05     23.64 o 
   2 -11   4       14.68       14.55      4.61 o 
   3 -11   4        0.27        5.45      4.83 o 
   4 -11   4      337.29      279.30     12.08 o 
   5 -11   4      415.73      336.42     11.87 o 
   6 -11   4      287.55      330.60     11.89 o 
   7 -11   4       15.90       16.43      4.43 o 
   8 -11   4      207.55      206.27      9.54 o 
   9 -11   4       54.19       53.92      5.91 o 
  10 -11   4      244.67      240.38     16.31 o 
  11 -11   4        7.32        6.56      9.27 o 
  12 -11   4      139.65      152.82     16.40 o 
  -7 -10   4       17.52       15.02      5.99 o 
  -6 -10   4       20.22       15.16      4.73 o 
  -5 -10   4      183.97      185.78      9.92 o 
  -4 -10   4      204.63      191.71     12.16 o 
  -3 -10   4      207.84      210.15     13.97 o 
  -2 -10   4       43.02       50.49      7.58 o 
  -1 -10   4      561.84      549.71     19.17 o 
   0 -10   4      130.84      122.40     15.50 o 
   1 -10   4     1986.21     2051.29     54.93 o 
   2 -10   4      425.02      414.16     19.36 o 
   3 -10   4      521.78      494.03     28.97 o 
   4 -10   4        1.89        7.01      4.26 o 
   5 -10   4      271.02      287.90     10.62 o 
   6 -10   4      128.19      139.91     21.37 o 
   7 -10   4        0.76       12.39      4.73 o 
   8 -10   4       59.79       59.97      6.18 o 
   9 -10   4      250.36      224.48      9.71 o 
  10 -10   4       33.16       20.65      7.41 o 
  11 -10   4       95.39       96.11     12.87 o 
  12 -10   4       63.41       44.98      9.19 o 
  -8  -9   4        3.00       10.16      5.79 o 
  -7  -9   4       36.33       25.84      5.93 o 
  -6  -9   4       16.74       15.34      5.63 o 
  -5  -9   4       36.11       32.95      7.47 o 
  -4  -9   4      277.33      291.08     15.20 o 
  -3  -9   4      100.00       86.66      8.86 o 
  -2  -9   4      330.45      327.48     11.61 o 
  -1  -9   4     1753.13     1797.62     34.55 o 
   0  -9   4     1566.17     1570.86     63.56 o 
   1  -9   4     2527.02     2358.67    167.37 o 
   2  -9   4     1411.56     1397.92     31.91 o 
   3  -9   4       27.26       26.17      9.94 o 
   4  -9   4      577.41      544.47     18.44 o 
   5  -9   4      169.55      147.12      8.01 o 
   6  -9   4      395.18      358.96     11.56 o 
   7  -9   4     1072.05     1027.90     27.43 o 
   8  -9   4        1.55        4.08      3.81 o 
   9  -9   4      199.83      226.14      9.55 o 
  10  -9   4        0.88        0.85      6.07 o 
  11  -9   4       48.83       55.06      9.59 o 
  12  -9   4      288.55      299.97     19.51 o 
  -9  -8   4        5.58        8.50      5.30 o 
  -8  -8   4        0.12        5.87      5.47 o 
  -7  -8   4        0.01        8.28      4.18 o 
  -6  -8   4        4.41        6.31      4.05 o 
  -5  -8   4        2.32        3.84      3.63 o 
  -4  -8   4       24.56       28.76      5.43 o 
  -3  -8   4      283.63      268.60     14.72 o 
  -2  -8   4      211.24      220.06     11.38 o 
  -1  -8   4      134.87      135.29      8.48 o 
   0  -8   4      450.03      428.17     14.02 o 
   1  -8   4      439.42      424.20     13.50 o 
   2  -8   4     1311.56     1309.90     30.38 o 
   3  -8   4       82.11       74.51      6.35 o 
   4  -8   4       11.58        9.38      3.91 o 
   5  -8   4       38.98       39.29      4.70 o 
   6  -8   4      126.55      110.32      7.04 o 
   7  -8   4        0.26        5.08      3.71 o 
   8  -8   4      173.57      180.65      7.66 o 
   9  -8   4       22.21       28.05      6.74 o 
  10  -8   4       19.06       31.98     10.28 o 
  11  -8   4        1.53        3.76      5.95 o 
  12  -8   4      175.27      168.12     15.30 o 
  -9  -7   4       15.51       16.76      6.64 o 
  -8  -7   4      111.86      105.90     11.42 o 
  -7  -7   4        0.32        5.99      3.05 o 
  -6  -7   4      178.38      153.53      7.86 o 
  -5  -7   4       35.62       27.67      5.26 o 
  -4  -7   4      176.45      151.44     13.82 o 
  -3  -7   4      171.32      160.93     10.57 o 
  -2  -7   4      216.31      223.85      9.82 o 
  -1  -7   4      577.47      604.75     13.08 o 
   0  -7   4        0.87        2.52      4.78 o 
   1  -7   4        1.04        2.40      3.48 o 
   2  -7   4       24.74       23.74      3.89 o 
   3  -7   4       76.92       69.61      5.39 o 
   4  -7   4        8.56        8.17      4.67 o 
   5  -7   4     2662.40     2617.06     51.21 o 
   6  -7   4       33.90       31.53      4.80 o 
   7  -7   4      826.14      841.70     16.29 o 
   8  -7   4       13.59       13.56      3.70 o 
   9  -7   4      134.64      136.87     12.67 o 
  10  -7   4       33.72       29.47      8.10 o 
  11  -7   4       69.61       50.64     10.81 o 
  12  -7   4        5.06        6.03      6.88 o 
 -10  -6   4       90.59       98.13     12.83 o 
  -9  -6   4        1.77        0.73      5.02 o 
  -8  -6   4       33.19       34.84      4.34 o 
  -7  -6   4       75.64       67.35      5.75 o 
  -6  -6   4      337.15      346.72     19.41 o 
  -5  -6   4       83.49       94.67      9.17 o 
  -4  -6   4      192.15      181.62     10.45 o 
  -3  -6   4       50.92       51.23      6.21 o 
  -2  -6   4      171.53      159.49      6.91 o 
  -1  -6   4      527.22      562.89     24.05 o 
   0  -6   4     1503.69     1587.39     26.13 o 
   1  -6   4      505.85      460.21     31.56 o 
   2  -6   4     1902.33     2098.57     34.25 o 
   3  -6   4      899.43      965.33     20.63 o 
   4  -6   4      330.03      257.37      8.40 o 
   5  -6   4      799.73      792.45     17.08 o 
   6  -6   4      154.48      153.66      8.05 o 
   7  -6   4      196.13      199.31     10.26 o 
   8  -6   4      508.82      531.26     15.63 o 
   9  -6   4        7.63       11.46      6.84 o 
  10  -6   4      142.56      152.74     13.93 o 
  11  -6   4       79.24       56.51      9.31 o 
  12  -6   4       20.96       29.35      8.87 o 
 -11  -5   4        7.55        6.68      5.47 o 
 -10  -5   4      299.87      321.79     17.77 o 
  -9  -5   4        3.94        3.64      4.94 o 
  -8  -5   4       25.93       26.31      3.84 o 
  -7  -5   4      114.62      105.21      6.38 o 
  -6  -5   4      329.21      335.35     11.55 o 
  -5  -5   4      159.42      161.02     10.97 o 
  -4  -5   4      464.62      526.49     11.22 o 
  -3  -5   4        5.08        2.89      2.82 o 
  -2  -5   4       13.86       31.42      3.83 o 
  -1  -5   4      542.25      466.51     12.73 o 
   0  -5   4       26.54       19.47      3.42 o 
   1  -5   4      307.94      282.09      9.29 o 
   2  -5   4     3692.05     4088.98     82.83 o 
   3  -5   4        0.14        3.22      2.93 o 
   4  -5   4     2234.90     2146.81     32.57 o 
   5  -5   4        6.21        4.16      1.83 o 
   6  -5   4     3324.59     3319.82     50.09 o 
   7  -5   4      159.37      155.40      4.54 o 
   8  -5   4     2404.05     2371.29     52.79 o 
   9  -5   4      167.53      160.84     13.04 o 
  10  -5   4       77.13       81.49     11.62 o 
  11  -5   4       12.20       15.26      5.79 o 
  12  -5   4       24.37       24.29      8.54 o 
 -12  -4   4       14.61        8.87      7.29 o 
 -11  -4   4        6.03        9.47      8.26 o 
 -10  -4   4      323.52      336.37     20.04 o 
  -9  -4   4       15.79       14.91      2.94 o 
  -8  -4   4       34.65       37.53      5.40 o 
  -7  -4   4        6.31        6.50      2.98 o 
  -6  -4   4        3.99        4.59      3.02 o 
  -5  -4   4     3289.50     3421.56    152.27 o 
  -4  -4   4      191.71      184.96      7.65 o 
  -3  -4   4      516.48      559.67     19.41 o 
  -2  -4   4      445.94      404.28     10.50 o 
  -1  -4   4       40.71       24.33      2.46 o 
   0  -4   4       76.34       79.53      3.76 o 
   1  -4   4     2375.94     2510.67     18.43 o 
   2  -4   4      655.49      650.79     38.20 o 
   3  -4   4      276.21      315.57      7.15 o 
   4  -4   4       20.24       20.39      2.45 o 
   5  -4   4      438.19      430.34      8.90 o 
   6  -4   4       10.36       13.45      2.76 o 
   7  -4   4      323.59      292.18     10.03 o 
   8  -4   4        1.55       10.48      8.58 o 
   9  -4   4      920.78      887.25     31.78 o 
  10  -4   4        6.70        4.98      6.36 o 
  11  -4   4      610.55      627.84     25.95 o 
  12  -4   4        0.28        8.83      7.61 o 
 -12  -3   4        7.32        5.38      4.61 o 
 -11  -3   4      102.83      104.28     10.48 o 
 -10  -3   4      230.24      265.48     14.74 o 
  -9  -3   4        9.54       11.93      4.43 o 
  -8  -3   4       51.01       51.62      4.03 o 
  -7  -3   4      265.71      260.71     10.24 o 
  -6  -3   4      545.57      571.62     28.03 o 
  -5  -3   4      158.91      142.42      6.29 o 
  -4  -3   4      134.31      117.54      3.69 o 
  -3  -3   4      414.05      476.01      6.55 o 
  -2  -3   4      132.85      130.30      3.96 o 
  -1  -3   4       50.23       45.56      3.01 o 
   0  -3   4     3694.23     3683.31     40.08 o 
   1  -3   4        4.67        5.43      1.97 o 
   2  -3   4     1216.74     1134.55     11.16 o 
   3  -3   4       14.30       20.61      2.63 o 
   4  -3   4      178.47      162.99      4.99 o 
   5  -3   4       41.00       45.00      2.53 o 
   6  -3   4      170.82      151.05      4.97 o 
   7  -3   4      388.08      383.69     12.41 o 
   8  -3   4      689.49      638.81     25.38 o 
   9  -3   4       51.39       37.77     11.17 o 
  10  -3   4        6.12        1.05      5.99 o 
  11  -3   4      103.99      115.70     13.72 o 
 -13  -2   4       21.01       12.95      4.90 o 
 -12  -2   4      115.37      124.12     11.05 o 
 -11  -2   4      169.41      153.55     11.54 o 
 -10  -2   4      124.09      132.34     11.29 o 
  -9  -2   4      123.32      132.03      5.65 o 
  -8  -2   4      888.66      911.58     17.73 o 
  -7  -2   4      134.27      140.91      4.56 o 
  -6  -2   4      222.26      220.91      9.82 o 
  -5  -2   4      282.05      246.39      5.34 o 
  -4  -2   4      619.03      727.55      9.54 o 
  -3  -2   4     1134.77     1074.79      8.77 o 
  -2  -2   4      280.20      262.23      4.79 o 
  -1  -2   4       77.19       72.53      3.00 o 
   0  -2   4       99.23       99.67      3.20 o 
   1  -2   4       55.04       41.88      2.65 o 
   2  -2   4     5936.98     6213.04     57.83 o 
   3  -2   4       40.64       42.74      2.71 o 
   4  -2   4      195.36      221.22      5.09 o 
   5  -2   4       29.11       22.48      2.22 o 
   6  -2   4      301.24      279.37      7.36 o 
   7  -2   4      257.57      249.16     17.71 o 
   8  -2   4       36.24       41.49      8.74 o 
   9  -2   4       56.44       62.34     10.36 o 
  10  -2   4        1.73       16.19      9.72 o 
  11  -2   4        2.07        6.23      6.96 o 
 -13  -1   4       81.85       72.91      9.55 o 
 -11  -1   4       19.02       15.55      4.49 o 
 -10  -1   4      462.02      461.90     18.62 o 
  -9  -1   4      643.97      658.81     11.80 o 
  -8  -1   4       19.84       20.06      1.97 o 
  -7  -1   4     1709.46     1802.76     29.02 o 
  -6  -1   4      119.28      124.96      3.89 o 
  -5  -1   4     2464.03     2572.79     15.84 o 
  -4  -1   4      168.48      140.06      3.25 o 
  -3  -1   4      688.79      767.34      6.24 o 
  -2  -1   4      213.91      206.66      4.05 o 
  -1  -1   4      143.33      120.18      3.26 o 
   0  -1   4     2812.71     2918.74     19.19 o 
   1  -1   4     1202.86     1128.87     10.00 o 
   2  -1   4      343.35      355.18      8.72 o 
   3  -1   4      497.54      505.02     17.39 o 
   4  -1   4       24.42       28.39      2.24 o 
   5  -1   4       50.84       54.26      2.83 o 
   6  -1   4      176.90      174.90     10.21 o 
   7  -1   4      714.50      625.74     29.35 o 
   8  -1   4        2.43        5.79      8.95 o 
   9  -1   4       13.73       25.38      8.30 o 
  10  -1   4       23.57       31.17      9.07 o 
 -13   0   4       87.69       84.08      9.80 o 
 -12   0   4       99.14       94.93      8.74 o 
 -11   0   4       49.06       54.12      6.80 o 
 -10   0   4       86.35       85.30      4.05 o 
  -9   0   4     1965.49     1998.18     34.82 o 
  -8   0   4      316.27      319.11      7.09 o 
  -7   0   4        4.14        7.27      1.35 o 
  -6   0   4     1105.30     1045.99      9.10 o 
  -5   0   4     1942.83     2067.36     19.22 o 
  -4   0   4     2549.39     2700.62     16.47 o 
  -3   0   4      210.54      197.45      3.27 o 
  -1   0   4      158.32      133.19      3.39 o 
   0   0   4      127.16      116.11      3.25 o 
   1   0   4     1092.11     1219.66      9.74 o 
   2   0   4      392.58      441.70      8.74 o 
   3   0   4       73.16       47.56      3.10 o 
   4   0   4     1421.57     1389.37     25.77 o 
   5   0   4       24.83       18.63      2.02 o 
   6   0   4      188.58      157.96      5.43 o 
   7   0   4       13.06       13.20      9.03 o 
   8   0   4      570.38      527.16     23.84 o 
   9   0   4      110.17       95.98     12.06 o 
  10   0   4        4.77        3.36      9.31 o 
 -13   1   4      116.52      108.05      9.03 o 
 -12   1   4       89.08       82.30      8.66 o 
 -11   1   4      272.39      318.31     13.20 o 
 -10   1   4      109.92      110.70      6.92 o 
  -9   1   4      153.83      137.44      4.30 o 
  -8   1   4      277.88      248.21      7.21 o 
  -7   1   4      257.57      218.28      4.48 o 
  -6   1   4     1983.75     2016.57     11.91 o 
  -5   1   4      465.61      457.24      4.39 o 
  -4   1   4       90.63       84.88      4.23 o 
  -3   1   4     3131.58     3069.90     19.70 o 
  -1   1   4      341.45      382.78      5.49 o 
   0   1   4      958.72      882.10      8.20 o 
   1   1   4       14.95        7.63      1.73 o 
   2   1   4     6891.18     7789.26     42.79 o 
   3   1   4      757.42      767.13     11.50 o 
   4   1   4       17.31       15.23      2.18 o 
   5   1   4       34.23       28.81      2.91 o 
   6   1   4      123.86      138.89      9.96 o 
   7   1   4      278.71      249.09     16.60 o 
   8   1   4      370.10      368.59     23.44 o 
   9   1   4       87.48       67.61     12.27 o 
  10   1   4       49.93       54.25     10.61 o 
 -11   2   4       61.75       54.69      5.48 o 
 -10   2   4      270.97      258.86     11.07 o 
  -9   2   4      326.91      316.60      7.63 o 
  -8   2   4        0.32        2.57      1.38 o 
  -7   2   4      214.05      214.45      4.40 o 
  -6   2   4       12.81       10.86      0.77 o 
  -5   2   4      494.60      520.01     12.17 o 
  -4   2   4      730.60      759.38     11.28 o 
  -3   2   4       16.96       19.58      1.83 o 
  -2   2   4        1.83        2.64      1.43 o 
  -1   2   4       88.81       72.37      2.81 o 
   0   2   4        4.14       15.90      2.26 o 
   1   2   4      922.57      930.01     14.72 o 
   2   2   4      121.76      112.45      5.53 o 
   3   2   4       10.50       12.00      2.94 o 
   4   2   4       63.73       68.16      4.94 o 
   5   2   4      356.95      380.82      9.64 o 
   6   2   4        1.25        3.24      5.38 o 
   7   2   4       34.42       25.46      8.54 o 
   8   2   4      102.27      113.59     13.04 o 
   9   2   4       16.11       24.41      9.63 o 
 -12   3   4      161.76      159.62     10.77 o 
 -11   3   4      308.84      293.09     14.61 o 
 -10   3   4       30.28       33.85      2.44 o 
  -9   3   4       69.98       73.98      3.17 o 
  -8   3   4       99.43      109.01      4.13 o 
  -7   3   4       43.13       42.04      1.74 o 
  -6   3   4      714.41      743.86     17.81 o 
  -5   3   4      877.92      979.55     20.48 o 
  -4   3   4     1896.10     1787.71     22.22 o 
  -3   3   4       46.49       52.49      3.01 o 
  -2   3   4       88.03       74.90      4.15 o 
  -1   3   4      318.03      339.26      8.53 o 
   0   3   4      177.60      145.08      6.61 o 
   1   3   4      686.66      790.49     23.58 o 
   2   3   4       10.23       15.74      3.66 o 
   3   3   4       11.69       18.76      5.04 o 
   4   3   4      680.98      681.91     26.48 o 
   5   3   4        6.03        8.56      3.54 o 
   6   3   4       25.88       32.79      9.03 o 
   7   3   4        0.70        1.09      6.36 o 
   8   3   4       67.74       66.47     12.02 o 
 -12   4   4       28.78       19.55      4.09 o 
 -11   4   4       11.13       25.22      3.20 o 
 -10   4   4      170.98      181.31      5.19 o 
  -9   4   4      385.78      374.99     17.52 o 
  -8   4   4       86.37       85.24      3.10 o 
  -7   4   4      317.76      344.62      5.34 o 
  -6   4   4        8.21       11.17      1.30 o 
  -5   4   4      733.89      709.38     13.12 o 
  -4   4   4     1235.17     1278.47     19.56 o 
  -3   4   4      475.60      513.97      9.67 o 
  -2   4   4      450.55      451.55      9.64 o 
  -1   4   4      330.78      323.94     12.93 o 
   0   4   4     2768.73     2904.51     37.51 o 
   1   4   4     1500.25     1485.42     27.97 o 
   2   4   4     1761.70     1841.83     42.63 o 
   3   4   4        2.41        5.11      4.58 o 
   4   4   4        2.70        2.68      2.98 o 
   5   4   4       42.37       47.75      4.97 o 
   6   4   4       22.60       28.70      8.34 o 
   7   4   4      101.43       87.52     12.27 o 
   8   4   4        0.11       12.39      9.80 o 
 -12   5   4       80.00       72.34      5.79 o 
 -11   5   4      525.74      560.99     14.97 o 
 -10   5   4      482.92      473.39     16.76 o 
  -9   5   4        7.33        5.42      1.19 o 
  -8   5   4      112.13      126.53      4.79 o 
  -7   5   4       33.02       31.22      1.81 o 
  -6   5   4      290.21      304.44      4.86 o 
  -5   5   4      425.77      401.78     16.16 o 
  -4   5   4      552.85      527.20     13.48 o 
  -3   5   4     1828.63     1857.26     18.30 o 
  -2   5   4      440.99      405.34      9.70 o 
  -1   5   4      324.87      295.63      8.94 o 
   0   5   4      217.46      229.15      9.87 o 
   1   5   4     2679.53     2669.79     59.45 o 
   2   5   4        2.40        7.44      4.44 o 
   3   5   4      391.58      377.10     13.87 o 
   4   5   4      140.47      150.27     10.48 o 
   5   5   4      614.67      692.49     27.81 o 
   6   5   4       27.56       29.47      9.76 o 
   7   5   4       25.41       31.17     10.16 o 
 -12   6   4        6.12        2.02      2.71 o 
 -11   6   4        0.14        3.76      2.54 o 
 -10   6   4       48.51       50.01      3.74 o 
  -9   6   4      633.71      660.52     13.87 o 
  -8   6   4      674.22      699.51     12.60 o 
  -7   6   4      105.17      101.42      3.61 o 
  -6   6   4        0.86        1.48      1.56 o 
  -5   6   4      484.11      491.07     10.34 o 
  -4   6   4      133.74      113.42      7.77 o 
  -3   6   4      248.60      290.98     10.21 o 
  -2   6   4      195.03      208.88      8.91 o 
  -1   6   4      102.87      103.12      6.92 o 
   0   6   4      248.21      250.98     10.73 o 
   1   6   4        8.15        5.80      4.45 o 
   2   6   4     2414.10     2582.08     67.46 o 
   3   6   4        4.31        4.25      4.10 o 
   4   6   4        8.61        9.60      4.37 o 
   5   6   4       10.93       19.80      9.07 o 
   6   6   4       66.75       95.46     13.32 o 
 -12   7   4        1.54        4.57      3.68 o 
 -11   7   4      324.10      347.54     13.93 o 
 -10   7   4       25.89       26.01      2.95 o 
  -9   7   4     1042.37     1043.15     31.33 o 
  -8   7   4       33.50       40.72      2.82 o 
  -7   7   4      184.94      170.53      7.27 o 
  -6   7   4       82.33       85.68      4.94 o 
  -5   7   4       52.93       74.58     12.73 o 
  -4   7   4      304.82      292.54     11.85 o 
  -3   7   4      564.56      559.15     16.02 o 
  -2   7   4       30.60       32.49      4.71 o 
  -1   7   4       16.18       21.65      4.62 o 
   0   7   4       76.92       82.51      6.66 o 
   1   7   4        0.40        6.27      4.99 o 
   2   7   4        0.09        4.53      4.30 o 
   3   7   4      317.66      301.04     11.79 o 
   4   7   4      204.95      211.67     10.89 o 
   5   7   4        5.25        6.19     10.08 o 
 -12   8   4      266.08      270.46     13.16 o 
 -11   8   4      124.13      121.53      9.47 o 
 -10   8   4      115.41      106.69      8.30 o 
  -9   8   4        5.52        4.15      4.37 o 
  -8   8   4       99.40      101.88      9.40 o 
  -7   8   4       86.52       82.33      8.20 o 
  -6   8   4      104.17      106.20      9.47 o 
  -5   8   4       27.21       21.41      5.48 o 
  -4   8   4        5.86       10.98      4.23 o 
  -3   8   4        0.38        7.88      5.09 o 
  -2   8   4      336.38      314.74     11.66 o 
  -1   8   4      181.37      159.77      9.71 o 
   0   8   4        9.02       18.63      5.98 o 
   1   8   4       94.85       91.32     14.15 o 
   2   8   4       55.29       49.63      6.26 o 
   3   8   4      113.33      103.91     18.20 o 
   4   8   4       13.26       16.76     10.97 o 
 -13   9   4       16.59       14.86      5.10 o 
 -12   9   4       15.00       20.85      5.22 o 
 -11   9   4        2.51        9.96      8.10 o 
 -10   9   4     1084.44     1128.89     34.01 o 
  -9   9   4      271.08      266.70      8.64 o 
  -8   9   4     1417.11     1411.64     34.97 o 
  -7   9   4       49.21       45.83      7.83 o 
  -6   9   4      622.56      625.62     23.52 o 
  -5   9   4      392.61      377.09     17.59 o 
  -4   9   4      131.00      163.20     10.04 o 
  -3   9   4       38.65       50.40      5.62 o 
  -2   9   4      235.42      249.78     10.74 o 
  -1   9   4        0.21        6.73      4.97 o 
   0   9   4       87.17       92.83      8.34 o 
   1   9   4       35.12       31.82      5.59 o 
   2   9   4      155.08      160.14      9.70 o 
   3   9   4       21.41       21.90      6.12 o 
 -13  10   4      235.66      250.87     14.82 o 
 -12  10   4       17.57        9.68      5.26 o 
 -11  10   4      209.37      223.46     14.13 o 
 -10  10   4      685.87      771.19     25.06 o 
  -9  10   4       54.41       51.13      6.64 o 
  -8  10   4      302.85      288.08     11.70 o 
  -7  10   4     1149.55     1194.55     33.13 o 
  -6  10   4      930.34      940.46     60.06 o 
  -5  10   4      585.60      550.95     15.65 o 
  -4  10   4        0.30        4.90      4.12 o 
  -3  10   4      241.21      229.06     10.71 o 
  -2  10   4       94.73       86.60      7.43 o 
  -1  10   4       24.84       32.46      6.01 o 
   0  10   4      114.69      112.20      8.50 o 
   1  10   4      140.00      160.25     10.20 o 
   2  10   4        7.75       11.96      5.04 o 
 -13  11   4        3.50        3.52      4.53 o 
 -12  11   4       59.86       62.55      8.99 o 
 -11  11   4      324.96      343.33     18.06 o 
 -10  11   4      115.76      108.45     12.06 o 
  -9  11   4      506.66      508.30     21.70 o 
  -8  11   4       57.40       53.88     10.36 o 
  -7  11   4      112.63      106.72     11.12 o 
  -6  11   4      238.69      240.06     22.33 o 
  -5  11   4      507.35      494.50     14.61 o 
  -4  11   4      160.35      168.29      9.42 o 
  -3  11   4        0.31        4.32      3.87 o 
  -2  11   4       15.29       20.58      6.66 o 
  -1  11   4        9.83        7.97      4.31 o 
   0  11   4       72.48       79.28      8.51 o 
 -13  12   4        2.48        6.44      6.88 o 
 -12  12   4        4.77        7.17      8.14 o 
 -11  12   4      119.40      139.91     14.09 o 
 -10  12   4      110.97      129.50     15.46 o 
  -9  12   4      202.84      229.78     16.80 o 
  -8  12   4       84.70       98.88     17.23 o 
  -7  12   4       75.98       76.04     15.22 o 
  -6  12   4        1.08        5.97      4.38 o 
  -5  12   4       15.63       13.26      4.75 o 
  -4  12   4      215.75      215.50     11.62 o 
  -3  12   4       76.80       66.02      9.76 o 
  -2  12   4      111.40      115.74      9.34 o 
  -1  12   4       20.80       30.28      8.62 o 
 -12  13   4       51.24       54.04      9.47 o 
 -11  13   4        0.37        1.34      5.51 o 
 -10  13   4       19.40       20.32      7.69 o 
  -9  13   4      445.20      472.31     24.21 o 
  -8  13   4       56.95       61.49     14.49 o 
  -7  13   4        3.33        8.02      8.26 o 
  -6  13   4       59.65       61.56      8.24 o 
  -5  13   4       19.03       22.30      6.52 o 
  -4  13   4       10.90       15.46      5.53 o 
  -3  13   4      151.12      161.24     10.89 o 
  -9  14   4      228.95      215.81     19.88 o 
  -8  14   4      253.51      276.94     24.01 o 
  -7  14   4       46.76       41.34      6.31 o 
   1 -15   5       23.60       20.55      6.33 o 
   2 -15   5      448.01      474.03     32.95 o 
   3 -15   5       23.85       16.68      5.88 o 
   4 -15   5      408.73      416.40     16.78 o 
   5 -15   5        7.98       11.63      5.26 o 
   6 -15   5      217.07      260.30     18.95 o 
   7 -15   5       96.07      111.57      9.66 o 
   8 -15   5        5.05       10.08      4.83 o 
  -1 -14   5      109.49       97.38     12.19 o 
   0 -14   5        3.24        8.25      5.33 o 
   1 -14   5      197.51      189.67     12.02 o 
   2 -14   5        5.12        6.18      4.71 o 
   3 -14   5      204.95      191.63     11.23 o 
   4 -14   5      132.38      120.78      9.76 o 
   5 -14   5      214.56      233.41     11.69 o 
   6 -14   5        0.04        1.16      4.39 o 
   7 -14   5      179.56      223.21     11.56 o 
   8 -14   5      285.20      286.59     13.06 o 
   9 -14   5       80.58       70.59      7.42 o 
  -3 -13   5       12.22       19.70      6.99 o 
  -2 -13   5      111.69      113.80     15.61 o 
  -1 -13   5      228.68      260.85     19.86 o 
   0 -13   5        2.50        7.77      4.74 o 
   1 -13   5        9.44       12.99      5.04 o 
   2 -13   5        2.73        5.23      5.18 o 
   3 -13   5      841.79      853.17     27.31 o 
   4 -13   5        1.60        3.51      4.48 o 
   5 -13   5      209.20      220.06     13.95 o 
   6 -13   5        5.11        7.02      4.33 o 
   7 -13   5       16.86       15.81      5.42 o 
   8 -13   5        7.44        8.44      4.70 o 
   9 -13   5      649.64      687.48     17.79 o 
  10 -13   5       24.13       29.84     10.61 o 
  -4 -12   5       12.53       12.13      4.91 o 
  -3 -12   5       48.39       42.71      9.35 o 
  -2 -12   5       62.34       67.07      9.24 o 
  -1 -12   5        3.18        4.38      3.52 o 
   0 -12   5       41.92       50.67     10.14 o 
   1 -12   5        3.03        9.75      5.20 o 
   2 -12   5       66.38       64.05      8.60 o 
   3 -12   5       15.16       17.10      5.34 o 
   4 -12   5       33.61       36.53      6.14 o 
   5 -12   5      103.61      104.50      9.68 o 
   6 -12   5      180.11      181.56     10.55 o 
   7 -12   5       35.56       26.49      5.28 o 
   8 -12   5       87.05       90.93      7.81 o 
   9 -12   5       26.99       30.30      4.93 o 
  10 -12   5     1069.62     1179.17     36.03 o 
  11 -12   5      315.45      320.13     21.82 o 
  -6 -11   5      178.00      161.27     21.39 o 
  -5 -11   5       48.52       56.36     15.57 o 
  -4 -11   5        0.45        4.00      3.85 o 
  -3 -11   5       59.90       56.73      8.90 o 
  -2 -11   5        0.08        2.50      2.76 o 
  -1 -11   5     1226.14     1264.23     28.29 o 
   0 -11   5       20.57       21.19      5.37 o 
   1 -11   5        0.53        3.11      4.09 o 
   2 -11   5      391.03      395.60     25.16 o 
   3 -11   5      340.88      340.57     16.46 o 
   4 -11   5      671.16      615.56     18.27 o 
   5 -11   5       66.86       88.01      8.15 o 
   6 -11   5      248.76      246.06     11.19 o 
   7 -11   5      254.56      244.81     10.55 o 
   8 -11   5       37.96       24.11      4.73 o 
   9 -11   5        0.04        1.69      3.11 o 
  10 -11   5      431.61      407.58     21.46 o 
  11 -11   5      203.59      198.81     17.12 o 
  -7 -10   5       49.52       52.83     10.04 o 
  -6 -10   5       27.39       16.94      4.55 o 
  -5 -10   5      589.56      571.89     23.85 o 
  -4 -10   5       49.63       54.20      8.60 o 
  -3 -10   5       89.99       84.18      9.52 o 
  -2 -10   5       32.58       30.85      7.30 o 
  -1 -10   5     3152.91     3245.18     63.82 o 
   0 -10   5       16.33       20.37      6.07 o 
   1 -10   5       71.55       66.83      7.41 o 
   2 -10   5       12.57       10.33      4.20 o 
   3 -10   5       64.59       48.76     10.44 o 
   4 -10   5       86.35       87.18      7.02 o 
   5 -10   5      661.42      570.83     18.53 o 
   6 -10   5       75.74       54.16      6.09 o 
   7 -10   5      148.38      172.40      8.80 o 
   8 -10   5      309.60      321.46     11.20 o 
   9 -10   5       15.56       15.41      5.57 o 
  10 -10   5       13.88       13.12      7.08 o 
  11 -10   5      460.77      515.38     25.02 o 
  -8  -9   5       62.18       48.46      8.87 o 
  -7  -9   5        0.00        1.76      3.15 o 
  -6  -9   5      229.97      232.40     11.45 o 
  -5  -9   5        3.67        5.34      3.48 o 
  -4  -9   5       25.88       19.21      9.15 o 
  -3  -9   5        3.49        6.49      3.93 o 
  -2  -9   5      128.92      133.68     21.33 o 
  -1  -9   5      656.79      653.11     16.58 o 
   0  -9   5     2501.80     2483.45     56.55 o 
   1  -9   5       29.94       30.61      5.59 o 
   2  -9   5        0.60        4.30      4.38 o 
   3  -9   5      100.22       80.09      6.49 o 
   4  -9   5      214.87      235.60     15.04 o 
   5  -9   5       55.24       58.31      6.26 o 
   6  -9   5     1745.24     1718.45     41.81 o 
   7  -9   5       34.86       30.16      4.31 o 
   8  -9   5      364.93      392.82     12.67 o 
   9  -9   5      216.95      209.32      8.66 o 
  10  -9   5        4.27        6.19      8.70 o 
  11  -9   5       45.90       33.36      9.27 o 
  -9  -8   5        0.54        5.71      6.68 o 
  -8  -8   5      230.25      219.70     15.26 o 
  -7  -8   5      173.58      166.01      9.22 o 
  -6  -8   5      295.80      266.71     11.04 o 
  -5  -8   5      109.79       96.48      8.92 o 
  -4  -8   5        5.84        5.84      4.45 o 
  -3  -8   5     1316.96     1280.11     23.88 o 
  -2  -8   5     1208.30     1230.46     31.54 o 
  -1  -8   5       62.52       59.18      6.45 o 
   0  -8   5      467.88      460.24     31.98 o 
   1  -8   5      887.96      880.96     20.51 o 
   2  -8   5      960.26      879.96     20.04 o 
   3  -8   5      539.81      518.68     15.62 o 
   4  -8   5       22.75       21.88      4.68 o 
   5  -8   5       12.20        8.92      3.97 o 
   6  -8   5      136.39      129.23      7.44 o 
   7  -8   5      146.88      145.13      7.85 o 
   8  -8   5      350.02      386.30     11.96 o 
   9  -8   5       20.89       28.09      8.83 o 
  10  -8   5       62.03       62.55     11.82 o 
  11  -8   5       12.57        8.22      7.29 o 
 -10  -7   5        9.56       10.16      5.34 o 
  -9  -7   5       54.36       36.88      7.73 o 
  -8  -7   5      247.47      244.36     11.00 o 
  -7  -7   5      249.51      230.99     12.59 o 
  -6  -7   5       22.90       24.00      5.53 o 
  -5  -7   5      202.76      185.78     19.71 o 
  -4  -7   5        0.08        7.05      4.56 o 
  -3  -7   5       42.38       43.03      5.71 o 
  -2  -7   5      336.21      333.21     20.00 o 
  -1  -7   5      521.91      474.06     20.69 o 
   0  -7   5       86.91       81.84     11.52 o 
   1  -7   5      117.70      136.71      7.06 o 
   2  -7   5      855.95      856.77     16.90 o 
   3  -7   5      106.62      109.89      6.64 o 
   4  -7   5      248.07      238.69     11.00 o 
   5  -7   5       31.45       29.52      4.70 o 
   6  -7   5      203.05      209.58     11.34 o 
   7  -7   5      293.36      311.65     11.19 o 
   8  -7   5      149.85      154.11      7.08 o 
   9  -7   5     1493.05     1522.66     38.58 o 
  10  -7   5      144.85      157.11     14.41 o 
  11  -7   5       92.30       98.53     12.83 o 
 -10  -6   5       60.16       56.31      9.03 o 
  -9  -6   5      125.07      124.73     10.85 o 
  -8  -6   5       94.45       84.13      6.27 o 
  -7  -6   5      126.32      106.11      6.42 o 
  -6  -6   5       76.50       52.96      7.50 o 
  -5  -6   5       19.17       28.58      5.15 o 
  -4  -6   5       47.81       45.08      5.68 o 
  -3  -6   5      125.72      121.91     11.56 o 
  -2  -6   5      473.41      380.93     13.52 o 
  -1  -6   5      223.79      262.10      9.73 o 
   0  -6   5      336.31      341.86     11.27 o 
   1  -6   5       73.16       76.54      6.44 o 
   3  -6   5        3.75        9.66      4.94 o 
   4  -6   5     3265.73     3418.81     56.88 o 
   5  -6   5        0.13        3.03      3.56 o 
   6  -6   5     1688.11     1724.52     24.79 o 
   7  -6   5       29.34       32.86      3.94 o 
   8  -6   5      562.51      554.46     17.18 o 
   9  -6   5      189.06      197.96     15.34 o 
  10  -6   5      232.38      223.18     16.11 o 
  11  -6   5       35.13       44.57     11.74 o 
 -11  -5   5      125.26      133.92     12.10 o 
 -10  -5   5      147.27      157.03     12.71 o 
  -9  -5   5       47.51       50.44      5.15 o 
  -8  -5   5      204.04      199.36      7.83 o 
  -7  -5   5      707.66      698.61     23.36 o 
  -6  -5   5       25.53       27.10      5.47 o 
  -5  -5   5       67.77       74.02      7.17 o 
  -4  -5   5        5.86        7.77      2.90 o 
  -3  -5   5       50.43       54.20      4.42 o 
  -2  -5   5      889.74      916.07     24.78 o 
  -1  -5   5      892.05      879.29     26.05 o 
   0  -5   5     1111.01     1142.82     44.77 o 
   1  -5   5       32.51       34.19      4.15 o 
   2  -5   5       15.79       18.16      3.68 o 
   3  -5   5     1648.57     1563.89     90.42 o 
   4  -5   5        0.71        3.59      2.86 o 
   5  -5   5     2518.79     2607.95     76.53 o 
   6  -5   5      233.29      225.83      8.89 o 
   7  -5   5      773.38      735.50     15.32 o 
   8  -5   5       54.00       46.43      8.74 o 
   9  -5   5      502.57      503.68     21.90 o 
  10  -5   5       96.09       88.33     11.82 o 
  11  -5   5       27.51       31.78      8.70 o 
 -12  -4   5      242.37      289.81     18.99 o 
 -11  -4   5      495.70      494.61     20.52 o 
 -10  -4   5      116.86      158.21     11.66 o 
  -9  -4   5       22.95       15.69      4.33 o 
  -8  -4   5      323.98      309.35     10.58 o 
  -7  -4   5       32.40       36.43      4.28 o 
  -6  -4   5      474.06      482.30     13.73 o 
  -5  -4   5       54.91       43.21      8.42 o 
  -4  -4   5        1.38        2.83      2.41 o 
  -3  -4   5      798.17      910.95     14.57 o 
  -2  -4   5      858.94      865.18     13.75 o 
  -1  -4   5        4.02        4.14      3.49 o 
   0  -4   5     1271.83     1302.81     16.93 o 
   2  -4   5      345.74      330.89     10.29 o 
   3  -4   5        0.41        1.02      3.11 o 
   4  -4   5      298.50      300.74      8.10 o 
   5  -4   5     2735.38     2753.96     46.15 o 
   6  -4   5      659.35      651.96     15.48 o 
   7  -4   5        1.18        3.71      2.48 o 
   8  -4   5      251.39      238.97     16.31 o 
   9  -4   5       33.77       46.68      9.31 o 
  10  -4   5       65.34       62.42     10.36 o 
 -12  -3   5       76.73       62.91      9.03 o 
 -11  -3   5      428.67      473.08     23.40 o 
 -10  -3   5      433.07      456.92     18.01 o 
  -9  -3   5      189.47      189.16     12.33 o 
  -8  -3   5      228.69      221.25     18.03 o 
  -7  -3   5        9.66       11.75      2.43 o 
  -6  -3   5      323.01      284.83     10.80 o 
  -5  -3   5       16.06       29.62      6.22 o 
  -4  -3   5      478.84      435.00     11.38 o 
  -3  -3   5      138.78      181.91      5.49 o 
  -2  -3   5     1387.97     1294.27     12.37 o 
  -1  -3   5     1196.49     1215.49     27.72 o 
   0  -3   5       13.72       11.91      1.89 o 
   1  -3   5     1019.06     1058.96     17.39 o 
   2  -3   5      592.11      645.00     13.13 o 
   3  -3   5       17.80       17.56      2.46 o 
   4  -3   5      131.19      142.57      5.66 o 
   5  -3   5        9.95       10.86      2.26 o 
   6  -3   5     1406.78     1346.46     25.81 o 
   7  -3   5       34.66       36.84      3.22 o 
   8  -3   5        0.06        0.77      6.60 o 
   9  -3   5        3.15        6.11      9.27 o 
  10  -3   5      291.85      341.35     20.77 o 
  11  -3   5        1.05        5.51      7.49 o 
 -12  -2   5      350.89      338.92     16.80 o 
 -11  -2   5        1.16        4.94      4.41 o 
 -10  -2   5        2.63        2.64      1.80 o 
  -9  -2   5     1495.55     1660.94     90.72 o 
  -8  -2   5      374.78      370.05     11.10 o 
  -7  -2   5       44.63       53.80      5.07 o 
  -6  -2   5      549.57      549.49      8.38 o 
  -5  -2   5     2097.76     2178.41     41.96 o 
  -4  -2   5     1185.09     1269.83     14.09 o 
  -3  -2   5     1498.96     1410.67     13.56 o 
  -2  -2   5      151.28      159.79      3.92 o 
  -1  -2   5      464.53      471.26      8.06 o 
   0  -2   5      230.95      269.04      5.12 o 
   1  -2   5     1326.13     1255.49     12.71 o 
   2  -2   5        7.63        6.82      1.85 o 
   3  -2   5     1166.67     1237.15     15.22 o 
   4  -2   5        2.74        3.67      2.06 o 
   5  -2   5      209.74      196.96      5.99 o 
   6  -2   5      378.52      367.10      9.78 o 
   7  -2   5       14.63        9.23      6.40 o 
   8  -2   5       88.59       81.09     10.57 o 
   9  -2   5        2.83       13.56      9.35 o 
  10  -2   5        3.19        5.22      7.29 o 
 -12  -1   5        2.90        4.61      5.22 o 
 -11  -1   5       76.92       69.99      7.25 o 
 -10  -1   5      976.96     1042.64     25.32 o 
  -9  -1   5      510.28      525.04     15.65 o 
  -8  -1   5       11.80        9.35      2.31 o 
  -7  -1   5      141.42      159.36      4.98 o 
  -6  -1   5      196.59      184.80      5.07 o 
  -5  -1   5     3532.49     3633.63     36.08 o 
  -4  -1   5     1050.96     1024.34      8.62 o 
  -3  -1   5     3001.37     3029.22     19.83 o 
  -2  -1   5       60.65       53.02      2.45 o 
  -1  -1   5      395.59      396.52      5.96 o 
   0  -1   5       16.86       17.79      1.94 o 
   1  -1   5        4.21       16.88      2.66 o 
   2  -1   5      807.67      763.17     15.45 o 
   3  -1   5       80.23       72.91      3.53 o 
   4  -1   5      327.61      316.79      7.71 o 
   5  -1   5       21.35       19.83      2.69 o 
   6  -1   5      482.82      448.99     11.38 o 
   7  -1   5      229.48      222.94     15.75 o 
   8  -1   5        5.12       11.17      9.55 o 
   9  -1   5        1.02        3.48      6.68 o 
  10  -1   5        1.20        2.35      7.57 o 
 -12   0   5       99.00       80.40      7.89 o 
 -11   0   5        0.14        4.25      4.25 o 
 -10   0   5      137.34      137.76      8.38 o 
  -9   0   5      855.63      895.34     21.85 o 
  -8   0   5      210.51      202.64      6.81 o 
  -7   0   5       32.72       33.40      2.27 o 
  -6   0   5     1054.21     1085.18     19.55 o 
  -5   0   5      740.45      749.78      9.06 o 
  -4   0   5     1455.72     1489.05     14.08 o 
  -3   0   5      588.42      554.67      5.64 o 
  -2   0   5      790.36      763.68      7.17 o 
  -1   0   5       26.24       19.84      2.07 o 
   0   0   5     5714.96     6114.43    213.00 o 
   1   0   5     3661.84     3978.56     29.97 o 
   2   0   5     1762.20     1696.20     16.76 o 
   3   0   5        7.32        7.15      1.77 o 
   4   0   5      287.84      276.92      8.74 o 
   5   0   5      173.16      174.25      7.01 o 
   6   0   5      745.66      749.46     17.33 o 
   7   0   5       68.57       59.83     10.48 o 
   8   0   5      183.75      183.59     16.56 o 
   9   0   5        0.36        8.38      7.21 o 
 -12   1   5      153.54      144.32      9.19 o 
 -11   1   5      424.95      430.87     10.53 o 
 -10   1   5     1062.46     1093.09     18.41 o 
  -9   1   5      202.79      199.79      6.85 o 
  -8   1   5      619.37      668.02     10.68 o 
  -7   1   5      939.20      900.97     10.06 o 
  -6   1   5      935.49      924.35      7.60 o 
  -5   1   5      227.29      245.77     11.21 o 
  -4   1   5     2011.73     2095.80     12.73 o 
  -3   1   5      119.79      119.81      3.20 o 
  -2   1   5      673.01      717.24      8.63 o 
  -1   1   5      322.73      357.04      7.67 o 
   0   1   5     1090.95     1119.14     15.46 o 
   1   1   5     1653.07     1960.61     41.84 o 
   2   1   5       28.28       28.85      4.10 o 
   3   1   5       76.12       81.79      5.53 o 
   4   1   5       95.26       94.65      6.82 o 
   5   1   5        1.28        5.99      2.63 o 
   6   1   5      253.65      217.35     15.71 o 
   7   1   5      507.62      515.02     23.80 o 
   8   1   5        4.38        0.04      7.21 o 
   9   1   5      294.18      349.08     25.34 o 
 -12   2   5        0.26        4.70      4.01 o 
 -11   2   5       63.38       79.80      5.81 o 
 -10   2   5       82.57       82.52      3.99 o 
  -9   2   5        4.20        4.68      1.42 o 
  -8   2   5      112.19      100.60      2.89 o 
  -7   2   5      158.03      131.53      7.77 o 
  -6   2   5     5390.03     5891.07     73.39 o 
  -5   2   5     3719.21     4098.35     48.98 o 
  -4   2   5       43.51       38.15      2.24 o 
  -3   2   5        4.27        4.34      1.54 o 
  -2   2   5     1650.56     1640.86     14.02 o 
  -1   2   5       55.02       54.55      3.38 o 
   0   2   5     6883.78     7105.25     61.03 o 
   1   2   5     1809.21     1950.39     27.66 o 
   2   2   5      186.97      196.65     10.00 o 
   3   2   5      128.02      118.64     10.85 o 
   4   2   5      435.00      458.25     12.34 o 
   5   2   5      157.26      172.68      7.44 o 
   6   2   5       44.00       49.39      9.88 o 
   7   2   5        9.89        9.43      6.23 o 
   8   2   5       12.28       10.44      7.41 o 
 -11   3   5      103.08      121.09      5.22 o 
 -10   3   5        0.22        4.44      6.58 o 
  -9   3   5       41.25       39.85      2.44 o 
  -8   3   5      512.99      578.05     19.15 o 
  -7   3   5      141.27      151.85      9.19 o 
  -6   3   5     1030.64     1033.03     23.48 o 
  -5   3   5     4641.08     5033.77     32.05 o 
  -4   3   5       83.46       78.78      2.83 o 
  -3   3   5     1044.20     1040.17     10.83 o 
  -2   3   5     1204.07     1148.73     16.50 o 
  -1   3   5     2258.59     2246.96     94.28 o 
   0   3   5     2067.97     2186.17     45.48 o 
   1   3   5       49.35       54.10      5.41 o 
   2   3   5      225.07      209.98      9.19 o 
   3   3   5        2.08        5.65      4.50 o 
   4   3   5       52.99       49.94      5.30 o 
   5   3   5       48.05       51.73      5.11 o 
   6   3   5        0.14        4.90      9.27 o 
   7   3   5       72.07       81.94     11.38 o 
   8   3   5       89.82       82.99     12.67 o 
 -12   4   5       66.67       58.21      5.22 o 
 -11   4   5      700.62      692.34     17.42 o 
 -10   4   5      125.69      126.12      4.46 o 
  -9   4   5       21.28       16.84      2.08 o 
  -8   4   5      389.21      399.76     17.12 o 
  -7   4   5      119.69      127.03      9.15 o 
  -6   4   5       34.40       30.29      2.70 o 
  -5   4   5      763.08      759.33      8.15 o 
  -4   4   5      364.08      386.63      8.17 o 
  -3   4   5        3.05        7.17      1.69 o 
  -2   4   5       46.28       42.91      4.09 o 
  -1   4   5      862.11      837.45     16.41 o 
   0   4   5      220.62      234.24      9.53 o 
   1   4   5       95.86      101.56      6.60 o 
   2   4   5       95.68       93.19      6.69 o 
   3   4   5        6.90       12.77      3.72 o 
   4   4   5        0.37        4.94      3.62 o 
   5   4   5      436.66      493.76     23.80 o 
   6   4   5       22.67       19.67      8.62 o 
   7   4   5       95.45       86.39     11.58 o 
 -12   5   5       20.81       14.86      4.49 o 
 -11   5   5      295.86      257.51     12.99 o 
 -10   5   5      955.06      940.96     27.67 o 
  -9   5   5       78.00       64.57      2.96 o 
  -8   5   5      380.15      375.35     16.96 o 
  -7   5   5        3.93        4.85      0.77 o 
  -6   5   5        0.77        0.91      0.88 o 
  -5   5   5      238.53      239.99      8.06 o 
  -4   5   5     1938.88     1939.84     34.57 o 
  -3   5   5       57.46       82.01      5.17 o 
  -2   5   5       41.89       35.54      4.59 o 
  -1   5   5      141.19      163.87      8.82 o 
   0   5   5      717.31      733.38     21.28 o 
   1   5   5     1515.21     1590.10     49.67 o 
   2   5   5       50.23       50.33      6.28 o 
   3   5   5       53.62       52.26      5.55 o 
   4   5   5      133.97      145.37      8.27 o 
   5   5   5       65.03       65.14     11.46 o 
   6   5   5        0.46       11.17     10.65 o 
 -12   6   5       64.35       52.91      6.64 o 
 -11   6   5      397.71      376.24     14.25 o 
 -10   6   5      599.13      595.13     20.24 o 
  -9   6   5      736.25      727.67     12.61 o 
  -8   6   5        5.48        5.80      1.36 o 
  -7   6   5       86.66       90.68      3.04 o 
  -6   6   5      193.11      200.89      6.45 o 
  -5   6   5      585.86      560.29     10.38 o 
  -4   6   5      348.70      346.50     12.94 o 
  -3   6   5      170.65      164.73      8.52 o 
  -2   6   5      259.73      256.81     10.45 o 
  -1   6   5        2.19        4.11      5.34 o 
   0   6   5        0.15        3.46      4.06 o 
   1   6   5       74.13       80.09      6.87 o 
   2   6   5       57.84       66.85      6.35 o 
   3   6   5      156.27      150.44      8.55 o 
   4   6   5      249.29      270.39     24.51 o 
   5   6   5        8.60       11.34      9.88 o 
 -13   7   5      441.76      395.03     18.42 o 
 -12   7   5       21.93       16.56      5.34 o 
 -11   7   5       35.79       34.69      6.32 o 
 -10   7   5       23.96       26.64      6.56 o 
  -9   7   5        1.39        1.93      4.41 o 
  -8   7   5        4.91        5.57      2.17 o 
  -7   7   5      133.04      114.09     10.32 o 
  -6   7   5        5.47        7.54      2.06 o 
  -5   7   5        0.41        2.45      3.07 o 
  -4   7   5      125.38      144.23      7.46 o 
  -3   7   5      413.37      429.93     19.05 o 
  -2   7   5        0.28        5.89      4.20 o 
  -1   7   5      305.35      293.54     11.76 o 
   0   7   5      103.74       95.93      9.09 o 
   1   7   5       61.17       54.60      6.17 o 
   2   7   5       21.64       17.36      5.92 o 
   3   7   5       63.78       64.10      6.38 o 
   4   7   5       86.50       79.51     11.50 o 
 -13   8   5      173.38      167.68     11.50 o 
 -12   8   5      825.47      811.06     23.03 o 
 -11   8   5      149.96      140.64     10.65 o 
 -10   8   5      189.24      185.00     12.99 o 
  -9   8   5       23.42       20.41      4.10 o 
  -8   8   5     1311.67     1294.81     57.40 o 
  -7   8   5      208.70      193.71     13.64 o 
  -6   8   5       74.96       76.41      5.34 o 
  -5   8   5      167.34      157.15      7.64 o 
  -4   8   5       29.14       25.52      4.19 o 
  -3   8   5       83.15       83.72      6.77 o 
  -2   8   5      497.50      493.14     15.09 o 
  -1   8   5      114.51      124.17      8.29 o 
   0   8   5        5.49       10.29      5.13 o 
   1   8   5        0.01        8.31      4.90 o 
   2   8   5       45.12       45.86      5.79 o 
   3   8   5       72.82       61.29      6.88 o 
 -13   9   5        9.49        6.76      4.13 o 
 -12   9   5      283.27      284.19     17.37 o 
 -11   9   5      348.10      386.57     18.70 o 
 -10   9   5      135.53      120.03     11.38 o 
  -9   9   5      924.41      912.15     31.50 o 
  -8   9   5      118.42      114.06     19.94 o 
  -7   9   5     1093.81     1129.21     22.51 o 
  -6   9   5      230.75      224.34     10.12 o 
  -5   9   5        9.93        8.06      3.48 o 
  -4   9   5       79.55       84.65      6.54 o 
  -3   9   5      610.64      635.48     22.67 o 
  -2   9   5      172.64      154.85      9.19 o 
  -1   9   5      193.42      203.83     10.52 o 
   0   9   5      286.58      305.96     25.61 o 
   1   9   5       25.09       17.11      5.65 o 
   2   9   5      230.19      237.28     12.92 o 
 -13  10   5        9.69        6.48      5.83 o 
 -12  10   5        2.79       13.32      7.81 o 
 -11  10   5      346.65      357.34     21.25 o 
 -10  10   5        8.19        7.81      6.23 o 
  -9  10   5        7.41        2.47      6.40 o 
  -8  10   5      317.36      293.24      9.86 o 
  -7  10   5      472.91      485.25     14.37 o 
  -6  10   5      439.50      444.61     12.65 o 
  -5  10   5        3.57        2.81      3.29 o 
  -4  10   5       56.50       46.85     15.20 o 
  -3  10   5        1.82        6.01      5.61 o 
  -2  10   5        8.70       10.80      5.04 o 
  -1  10   5      114.21      108.68      8.26 o 
   0  10   5       14.22       16.11      5.35 o 
   1  10   5      103.99      135.72     11.67 o 
 -13  11   5       23.49       16.23      7.00 o 
 -12  11   5        6.95        4.78      5.38 o 
 -11  11   5       29.79       25.10      6.48 o 
 -10  11   5      390.94      408.99     24.05 o 
  -9  11   5      188.05      193.63     16.15 o 
  -8  11   5      337.71      318.99     12.83 o 
  -7  11   5      685.12      705.89     19.33 o 
  -6  11   5      143.50      135.54      8.44 o 
  -5  11   5      112.78      100.72      7.84 o 
  -4  11   5       82.62       82.33      7.41 o 
  -3  11   5       47.50       50.25      6.12 o 
  -2  11   5      104.43      108.49      9.34 o 
  -1  11   5        5.28        5.07      4.06 o 
 -13  12   5      164.28      182.90     15.79 o 
 -12  12   5      129.01      133.51     13.64 o 
 -11  12   5      451.63      516.47     23.80 o 
 -10  12   5       10.28        8.91      6.76 o 
  -9  12   5       26.20       37.04     10.73 o 
  -8  12   5       21.18       21.37     11.54 o 
  -7  12   5        9.12        7.92      4.62 o 
  -6  12   5      152.30      153.88      9.08 o 
  -5  12   5      260.19      295.57     12.29 o 
  -4  12   5       15.46       13.69      5.41 o 
  -3  12   5       77.13       82.77      9.07 o 
 -11  13   5        7.52        8.34      9.35 o 
 -10  13   5       74.00       52.87     10.04 o 
  -9  13   5       38.12       38.05      9.68 o 
  -8  13   5      109.26      106.06     13.68 o 
  -7  13   5       29.27       27.29      9.63 o 
  -6  13   5       71.68       61.71      7.06 o 
  -5  13   5       25.27       28.94      7.45 o 
   1 -15   6       18.01        8.20      4.95 o 
   2 -15   6       20.75        8.08      5.03 o 
   3 -15   6      194.16      191.03     19.18 o 
   4 -15   6       14.12       10.26      5.83 o 
   5 -15   6       11.91       14.74      7.85 o 
   6 -15   6      249.01      255.53     14.88 o 
   7 -15   6       40.52       44.16      7.45 o 
  -1 -14   6        7.37       10.40      5.19 o 
   0 -14   6      177.66      177.28     11.14 o 
   1 -14   6       48.91       41.61      7.13 o 
   2 -14   6       14.68       17.66      6.71 o 
   3 -14   6      153.56      143.00     10.07 o 
   4 -14   6       86.94       84.32      8.56 o 
   5 -14   6       65.11       67.25      8.79 o 
   6 -14   6        2.30        0.96      4.42 o 
   7 -14   6      387.58      367.30     14.74 o 
   8 -14   6       32.91       34.67      6.51 o 
  -3 -13   6       11.23       12.02      6.44 o 
  -2 -13   6      191.17      209.38     15.30 o 
  -1 -13   6      197.73      178.76     14.99 o 
   0 -13   6      121.54      130.82      9.64 o 
   1 -13   6        0.21        5.21      4.68 o 
   2 -13   6       20.86       19.65      5.67 o 
   3 -13   6      216.10      224.29     12.40 o 
   4 -13   6      566.40      535.58     20.03 o 
   5 -13   6       71.40       82.07     12.55 o 
   6 -13   6        0.91        6.87      5.04 o 
   7 -13   6      169.33      155.01     10.48 o 
   8 -13   6      251.49      259.92     12.77 o 
   9 -13   6      354.80      398.08     16.87 o 
  -5 -12   6        4.37        0.87      4.03 o 
  -4 -12   6       10.40        1.78      6.07 o 
  -3 -12   6       12.23       13.17      5.91 o 
  -2 -12   6        2.77        7.10      3.92 o 
  -1 -12   6       18.02       13.37      5.94 o 
   0 -12   6      529.41      535.36     16.20 o 
   1 -12   6      161.64      161.84      9.74 o 
   2 -12   6        0.04        2.59      4.15 o 
   3 -12   6      101.32       99.54     10.73 o 
   4 -12   6      468.01      481.94     20.97 o 
   5 -12   6       63.07       64.48     10.85 o 
   6 -12   6      520.06      506.50     15.20 o 
   7 -12   6       33.41       25.81      5.15 o 
   8 -12   6      169.10      151.47      9.15 o 
   9 -12   6      146.60      147.48     22.53 o 
  10 -12   6        9.45       22.79     10.04 o 
  -6 -11   6      129.36      151.07     10.95 o 
  -5 -11   6      132.24      165.09     20.99 o 
  -4 -11   6        2.27        7.91      4.64 o 
  -3 -11   6       62.61       60.97      9.02 o 
  -2 -11   6       12.92        9.51      8.58 o 
  -1 -11   6       25.70       25.25      5.97 o 
   0 -11   6       35.91       36.46      5.64 o 
   1 -11   6       13.28       18.56      5.32 o 
   2 -11   6       89.90       85.57      7.49 o 
   3 -11   6      235.02      184.86     10.20 o 
   4 -11   6        0.03        7.57      4.98 o 
   5 -11   6      722.15      722.73     28.62 o 
   6 -11   6       98.78       93.20      7.77 o 
   7 -11   6        8.34        8.50      5.34 o 
   8 -11   6        6.61        6.23      3.27 o 
   9 -11   6      302.81      284.35     11.14 o 
  10 -11   6       45.79       48.70     10.32 o 
  -7 -10   6        0.02        2.85      3.37 o 
  -6 -10   6      185.92      186.20     13.04 o 
  -5 -10   6       32.26       37.97      8.42 o 
  -4 -10   6        1.30        4.60      3.66 o 
  -3 -10   6       11.64       12.92      4.67 o 
  -2 -10   6        4.24        8.27      5.66 o 
  -1 -10   6       84.94       75.81      7.18 o 
   0 -10   6      186.42      182.80     10.02 o 
   1 -10   6      151.02      151.37     16.13 o 
   2 -10   6      688.46      684.68     17.99 o 
   3 -10   6      151.45      159.45      9.49 o 
   4 -10   6       84.05       61.32      6.24 o 
   5 -10   6       14.79        6.53      4.82 o 
   6 -10   6      224.93      238.68     18.24 o 
   7 -10   6      190.21      199.43      9.35 o 
   8 -10   6        2.13        3.53      3.39 o 
   9 -10   6       51.00       60.40     11.29 o 
  10 -10   6      494.97      509.02     24.69 o 
  11 -10   6       75.28       62.34     10.77 o 
  -8  -9   6        0.03        2.47      4.82 o 
  -7  -9   6        0.21        5.00      4.77 o 
  -6  -9   6        5.52        7.69      6.11 o 
  -5  -9   6      191.04      178.87     12.18 o 
  -4  -9   6      656.81      693.06     23.05 o 
  -3  -9   6      110.78      105.60     10.23 o 
  -2  -9   6     2511.72     2663.64     42.45 o 
  -1  -9   6      625.18      625.06     16.29 o 
   0  -9   6       80.57       84.12      8.38 o 
   1  -9   6      872.18      838.36     21.96 o 
   2  -9   6      177.98      199.37     13.89 o 
   3  -9   6        0.93        3.49      4.44 o 
   4  -9   6       64.43       52.65      6.46 o 
   5  -9   6      956.32      914.03     25.65 o 
   6  -9   6        3.25        3.09      3.65 o 
   7  -9   6      124.89      135.41      8.20 o 
   8  -9   6        6.20        9.03      2.76 o 
   9  -9   6        2.90       12.59      7.08 o 
  10  -9   6      301.16      312.81     20.65 o 
  11  -9   6        4.71       12.87     12.67 o 
  -9  -8   6       48.74       33.20      6.96 o 
  -8  -8   6       10.56       13.68      4.36 o 
  -7  -8   6       63.36       63.14      6.08 o 
  -6  -8   6        3.71        4.05      4.36 o 
  -5  -8   6      119.46      119.92      9.64 o 
  -4  -8   6       55.60       46.14      7.29 o 
  -3  -8   6      106.88      101.52      7.44 o 
  -2  -8   6      100.59       99.04      7.20 o 
  -1  -8   6      942.54      944.72     25.85 o 
   0  -8   6        3.00        4.89      4.03 o 
   1  -8   6     1543.95     1480.31     48.46 o 
   2  -8   6      185.05      188.59     28.46 o 
   3  -8   6     1002.96      985.44     26.11 o 
   4  -8   6        8.24        9.92      4.47 o 
   5  -8   6       23.12       17.21      4.45 o 
   6  -8   6       10.72       12.30      4.07 o 
   7  -8   6      175.57      174.68     11.03 o 
   8  -8   6       91.64       87.86      6.36 o 
   9  -8   6      470.32      496.60     27.65 o 
  10  -8   6        2.16        4.57      9.88 o 
  11  -8   6      108.50       87.93     12.55 o 
 -10  -7   6        5.56       13.64      6.80 o 
  -9  -7   6       59.70       58.46      9.31 o 
  -8  -7   6       38.83       50.48      5.29 o 
  -7  -7   6      568.11      497.89     18.18 o 
  -6  -7   6      285.08      271.17     10.37 o 
  -5  -7   6       71.01       61.67      8.76 o 
  -4  -7   6       23.22       21.30      5.34 o 
  -3  -7   6       37.73       34.66      4.98 o 
  -2  -7   6      787.25      782.43     20.26 o 
  -1  -7   6     1327.43     1353.57     26.99 o 
   0  -7   6        9.26       14.31      6.34 o 
   1  -7   6       54.53       57.28      5.69 o 
   2  -7   6      801.52      831.23     19.26 o 
   3  -7   6      222.56      202.53     13.02 o 
   4  -7   6       23.80       20.70      4.03 o 
   5  -7   6      180.18      176.70      8.52 o 
   6  -7   6     1275.13     1215.18     22.36 o 
   7  -7   6       32.43       36.23      4.22 o 
   8  -7   6     1544.72     1638.64     38.38 o 
   9  -7   6       33.71       36.35     10.20 o 
  10  -7   6      322.34      340.09     20.52 o 
  11  -7   6        3.91       15.71     10.85 o 
 -11  -6   6        0.80        6.68      6.48 o 
 -10  -6   6        1.48        2.23      4.17 o 
  -9  -6   6       58.70       54.49      5.23 o 
  -8  -6   6       41.12       40.54      4.62 o 
  -7  -6   6       89.77      100.43      8.54 o 
  -6  -6   6        2.68        2.52      2.62 o 
  -5  -6   6        0.39        4.60      3.42 o 
  -4  -6   6        3.53        5.04      3.18 o 
  -3  -6   6      694.29      731.11     17.42 o 
  -2  -6   6      119.53      125.51      6.72 o 
  -1  -6   6      935.34      879.91     17.07 o 
   0  -6   6     1132.34     1256.43     21.09 o 
   1  -6   6       93.51       99.61      7.07 o 
   2  -6   6      293.80      251.29      8.54 o 
   3  -6   6      132.29      120.63      6.96 o 
   4  -6   6       93.49       97.93      6.63 o 
   5  -6   6      362.40      362.56     16.71 o 
   6  -6   6       47.82       43.76      4.75 o 
   7  -6   6      201.92      201.79      7.69 o 
   8  -6   6        0.85        6.03      7.17 o 
   9  -6   6      265.75      278.96     20.20 o 
  10  -6   6        0.95        7.81      7.37 o 
  11  -6   6       20.17       20.36      8.26 o 
 -11  -5   6       12.43        9.88      7.17 o 
 -10  -5   6        6.34        3.32      4.45 o 
  -9  -5   6       19.10       15.12      3.41 o 
  -8  -5   6        9.31        6.55      3.58 o 
  -7  -5   6      170.71      173.63      8.50 o 
  -6  -5   6       51.64       66.15      6.83 o 
  -5  -5   6      186.59      174.42      9.78 o 
  -4  -5   6       17.16       20.76      3.73 o 
  -3  -5   6        6.57        5.93      3.44 o 
  -2  -5   6      194.25      182.49     15.00 o 
  -1  -5   6     6935.53     7355.49    173.08 o 
   0  -5   6      171.58      167.64     10.54 o 
   1  -5   6      114.91      102.43      8.09 o 
   2  -5   6       36.63       59.29      8.25 o 
   3  -5   6       17.97       29.89      7.85 o 
   4  -5   6      215.17      198.29      9.30 o 
   5  -5   6       28.46       30.46      4.18 o 
   6  -5   6       24.85       25.24      4.11 o 
   7  -5   6       35.16       39.02      4.00 o 
   8  -5   6        0.04        5.10      7.17 o 
   9  -5   6        5.14       10.53      7.41 o 
  10  -5   6        3.72       10.20      9.84 o 
 -12  -4   6      266.60      266.37     15.75 o 
 -11  -4   6        7.94        7.49      6.60 o 
 -10  -4   6       70.58       71.73      7.98 o 
  -9  -4   6       10.36       13.73      3.26 o 
  -8  -4   6        0.60        1.49      2.50 o 
  -7  -4   6     1027.85     1078.92     19.13 o 
  -6  -4   6      364.63      335.61     12.92 o 
  -5  -4   6       81.05       88.44      6.23 o 
  -4  -4   6      251.66      236.94      7.88 o 
  -3  -4   6        1.38        5.66      3.18 o 
  -2  -4   6      586.85      588.06     23.05 o 
  -1  -4   6       74.13       59.22     16.40 o 
   0  -4   6     4986.42     5226.26     49.15 o 
   1  -4   6      158.86      160.13      7.35 o 
   2  -4   6       30.28       28.66      4.95 o 
   3  -4   6      260.52      265.70      9.68 o 
   4  -4   6     2066.63     1627.17     97.56 o 
   5  -4   6      538.65      563.60     26.48 o 
   6  -4   6       13.45       11.19      2.66 o 
   7  -4   6       43.52       37.00      3.61 o 
   8  -4   6      207.89      193.38     15.71 o 
   9  -4   6       96.39       87.68     11.90 o 
  10  -4   6       99.98      110.11     13.68 o 
 -12  -3   6       88.52       98.49      9.76 o 
 -10  -3   6        3.50        4.43      2.62 o 
  -9  -3   6      265.75      268.73      9.61 o 
  -8  -3   6      399.19      382.97     16.28 o 
  -7  -3   6      790.29      796.94     20.90 o 
  -6  -3   6        2.61        6.53      3.34 o 
  -5  -3   6       90.60       83.80      7.55 o 
  -4  -3   6        4.44        6.18      2.83 o 
  -3  -3   6      782.64      823.65     10.44 o 
  -2  -3   6       57.22       67.87      3.97 o 
  -1  -3   6      855.06      821.08     13.92 o 
   0  -3   6      675.00      620.01     17.97 o 
   1  -3   6       14.77       10.92      2.80 o 
   2  -3   6      197.66      181.26      7.47 o 
   3  -3   6        9.37        5.54      2.97 o 
   4  -3   6        9.74       16.47      4.86 o 
   5  -3   6      935.65      942.75     39.61 o 
   6  -3   6     1016.48      979.84     26.23 o 
   7  -3   6       23.29       44.17     10.20 o 
   8  -3   6        3.91       16.88      9.72 o 
   9  -3   6      105.74      117.80     13.20 o 
  10  -3   6       60.45       71.78     11.29 o 
 -12  -2   6      116.01      116.02     10.04 o 
 -11  -2   6      327.29      336.73     14.41 o 
 -10  -2   6       79.11       83.36      6.96 o 
  -9  -2   6      150.37      151.48      6.24 o 
  -8  -2   6      416.29      424.23     14.90 o 
  -7  -2   6      167.58      161.77      7.49 o 
  -6  -2   6      766.62      775.15     12.56 o 
  -5  -2   6     1088.88     1045.23     26.41 o 
  -4  -2   6      484.29      521.19      7.67 o 
  -3  -2   6     1299.04     1396.37     13.19 o 
  -2  -2   6      312.61      270.59      6.64 o 
  -1  -2   6       31.36       32.54      2.93 o 
   0  -2   6       21.25       27.09      4.88 o 
   1  -2   6      394.21      396.82     11.56 o 
   2  -2   6       63.35       66.21      4.84 o 
   3  -2   6      156.81      176.62      7.99 o 
   4  -2   6        1.89        4.18      2.82 o 
   5  -2   6      324.26      293.15     36.37 o 
   6  -2   6       89.93       96.34      9.39 o 
   7  -2   6      215.06      193.51     14.90 o 
   8  -2   6        2.79        3.60      6.68 o 
   9  -2   6        0.01        2.91      6.84 o 
 -12  -1   6       28.13       22.91      5.26 o 
 -11  -1   6        7.87        6.56      3.12 o 
 -10  -1   6       82.41       82.56      4.89 o 
  -9  -1   6      444.83      453.49     20.93 o 
  -8  -1   6      273.04      274.50      8.20 o 
  -7  -1   6     2024.76     2122.46     46.02 o 
  -6  -1   6     3428.74     3573.81     32.94 o 
  -5  -1   6     2515.87     2593.14     33.40 o 
  -4  -1   6        2.88        5.70      1.39 o 
  -3  -1   6     1916.84     2008.66     30.22 o 
  -2  -1   6      570.77      537.14     15.95 o 
  -1  -1   6       14.89       12.97      1.96 o 
   0  -1   6      244.97      222.49      7.90 o 
   1  -1   6       79.33       84.34      8.06 o 
   2  -1   6      298.34      305.41      8.88 o 
   3  -1   6      159.88      163.63      8.80 o 
   4  -1   6       63.15       54.23      4.59 o 
   5  -1   6       13.92       11.34      3.17 o 
   6  -1   6      279.44      305.07     18.50 o 
   7  -1   6       23.96       21.98      8.10 o 
   8  -1   6       65.78       75.90     12.87 o 
   9  -1   6       10.57       21.90     10.00 o 
 -11   0   6       11.76       14.38      4.82 o 
 -10   0   6        7.60        5.04      2.54 o 
  -9   0   6       12.34        9.64      1.81 o 
  -8   0   6       16.89       15.08      1.90 o 
  -7   0   6      609.86      609.02     18.17 o 
  -6   0   6     1192.24     1223.55     28.93 o 
  -5   0   6      493.01      437.32      8.01 o 
  -4   0   6      162.63      158.29      4.10 o 
  -3   0   6     1511.03     1435.37     12.40 o 
  -2   0   6      105.61       98.46      3.57 o 
  -1   0   6     1119.70     1177.80     12.58 o 
   0   0   6       44.88       33.04      3.89 o 
   1   0   6       14.47       30.09      4.46 o 
   2   0   6      480.43      508.80     12.41 o 
   3   0   6      564.26      538.90     12.63 o 
   4   0   6        5.40        2.23      2.52 o 
   5   0   6       20.40       19.58      3.52 o 
   6   0   6      357.74      280.75     16.96 o 
   7   0   6      177.59      199.98     17.04 o 
   8   0   6       17.04       22.63      9.27 o 
   9   0   6       64.34       64.77     12.06 o 
 -11   1   6      155.06      147.11      5.91 o 
 -10   1   6       84.88       76.64      4.78 o 
  -9   1   6       85.24       82.58      6.45 o 
  -8   1   6      156.79      159.45      7.11 o 
  -7   1   6     2832.67     2995.03     40.39 o 
  -6   1   6      103.02      106.55      8.02 o 
  -5   1   6     3993.63     4275.52     43.79 o 
  -4   1   6      574.94      603.66     10.04 o 
  -3   1   6      307.74      308.38      6.73 o 
  -2   1   6      678.01      622.55     11.39 o 
  -1   1   6      129.89      118.08      5.98 o 
   0   1   6     3497.18     3602.26     43.63 o 
   1   1   6       32.34       46.60      4.92 o 
   2   1   6      577.00      557.01     33.40 o 
   3   1   6      223.22      230.95     11.78 o 
   4   1   6      169.77      178.52      8.37 o 
   5   1   6      992.15      950.72     20.35 o 
   6   1   6       15.75       29.39      8.91 o 
   7   1   6        8.49        3.56      6.27 o 
   8   1   6      140.21      146.30     15.34 o 
 -11   2   6       67.21       71.05      3.87 o 
 -10   2   6       42.16       33.33      3.24 o 
  -9   2   6        5.15        4.29      1.02 o 
  -8   2   6       65.29       68.42      7.77 o 
  -7   2   6     2396.09     2489.02     47.20 o 
  -6   2   6     3377.50     3486.18     61.01 o 
  -5   2   6      232.92      246.58      4.81 o 
  -4   2   6      336.25      331.13     11.44 o 
  -3   2   6      366.29      361.16      7.74 o 
  -2   2   6     4687.29     4811.98     35.49 o 
  -1   2   6      121.11      133.88      6.59 o 
   0   2   6        0.30        3.51      3.84 o 
   1   2   6      221.53      237.19     10.71 o 
   2   2   6       74.16       80.41      5.80 o 
   3   2   6       52.34       53.48      5.48 o 
   4   2   6      834.16      873.24     29.88 o 
   5   2   6       17.99       17.13      3.86 o 
   6   2   6       46.06       34.41      8.62 o 
   7   2   6        6.96        6.64      6.64 o 
 -12   3   6      153.36      138.89      8.42 o 
 -11   3   6      141.39      148.25      9.35 o 
 -10   3   6      181.61      168.37      9.11 o 
  -9   3   6       18.12       16.19      5.99 o 
  -8   3   6       27.06       25.38      5.26 o 
  -7   3   6      291.11      289.57     14.70 o 
  -6   3   6      126.68      126.67      9.43 o 
  -5   3   6       14.66       20.46      1.41 o 
  -4   3   6      768.95      799.34     17.41 o 
  -3   3   6      190.60      173.66      6.35 o 
  -2   3   6       58.05       48.15      4.56 o 
  -1   3   6       60.64       52.43      5.09 o 
   0   3   6      562.51      583.44     16.23 o 
   1   3   6      270.40      256.39     10.56 o 
   2   3   6     1012.83     1043.48     21.35 o 
   3   3   6      178.94      177.19     18.78 o 
   4   3   6       31.99       39.43      5.47 o 
   5   3   6       20.96       37.97      8.91 o 
   6   3   6       70.83       93.60     13.97 o 
   7   3   6        1.31        4.29      7.37 o 
 -12   4   6       18.83       17.81      4.29 o 
 -11   4   6        0.43        3.44      3.04 o 
 -10   4   6      323.74      324.39     13.48 o 
  -9   4   6       30.94       44.57      6.68 o 
  -8   4   6       39.75       32.35      7.17 o 
  -7   4   6      276.23      262.04     14.53 o 
  -6   4   6       20.64       10.68      0.95 o 
  -5   4   6        3.47        4.05      1.29 o 
  -4   4   6       97.31       82.03      4.27 o 
  -3   4   6      328.47      310.65     10.11 o 
  -2   4   6       16.31       17.67      3.50 o 
  -1   4   6      609.78      604.61     16.73 o 
   0   4   6       67.17       59.21      5.93 o 
   1   4   6      256.97      253.55     10.53 o 
   2   4   6      112.47      117.18      7.75 o 
   3   4   6        1.08        6.06      4.34 o 
   4   4   6       41.83       55.60     11.80 o 
   5   4   6       35.23       23.03      9.15 o 
   6   4   6        0.98       12.59     11.01 o 
 -12   5   6       43.15       49.35      6.32 o 
 -11   5   6      404.56      433.44     17.57 o 
 -10   5   6        5.44       11.62      6.11 o 
  -9   5   6       49.90       42.95      7.25 o 
  -8   5   6      269.82      303.09     16.56 o 
  -7   5   6      389.74      399.34      7.88 o 
  -6   5   6     1319.93     1360.22     21.93 o 
  -5   5   6      404.22      456.92      9.41 o 
  -4   5   6       19.29       18.26      3.60 o 
  -3   5   6      200.68      205.97      9.93 o 
  -2   5   6        6.38        8.42      4.96 o 
  -1   5   6      127.92      119.47      7.50 o 
   0   5   6     1223.31     1256.76     24.37 o 
   1   5   6      363.27      375.48     12.58 o 
   2   5   6      159.22      176.68      9.06 o 
   3   5   6      167.15      176.92      9.51 o 
   4   5   6      233.51      272.00     18.66 o 
   5   5   6        4.32       11.62      7.89 o 
 -13   6   6      104.10       88.17      7.98 o 
 -12   6   6        5.67        7.25      5.30 o 
 -11   6   6       77.39       62.34      7.45 o 
 -10   6   6       82.31       66.27      7.89 o 
  -9   6   6      455.68      476.84     19.76 o 
  -8   6   6      447.27      423.61     20.28 o 
  -7   6   6       19.72       16.38      1.62 o 
  -6   6   6       46.85       45.20      3.89 o 
  -5   6   6      444.58      456.76     15.83 o 
  -4   6   6       44.32       43.82      4.57 o 
  -3   6   6      692.24      717.19     15.88 o 
  -2   6   6      246.06      261.61     17.02 o 
  -1   6   6       32.68       28.79      4.83 o 
   0   6   6      625.41      610.45     24.17 o 
   1   6   6      529.01      551.95     15.33 o 
   2   6   6       46.38       47.31      5.77 o 
   3   6   6       29.48       30.63      8.52 o 
   4   6   6        6.94        1.58      6.72 o 
 -13   7   6      120.78      131.00      9.96 o 
 -12   7   6        4.94        2.67      4.25 o 
 -11   7   6       47.55       35.71      7.21 o 
 -10   7   6      416.03      451.58     19.51 o 
  -9   7   6       58.82       67.52      8.78 o 
  -8   7   6       24.43       23.55      2.37 o 
  -7   7   6        5.67        4.28      1.33 o 
  -6   7   6        1.64        4.40      3.51 o 
  -5   7   6        0.23        2.87      4.01 o 
  -4   7   6      341.51      341.46     10.69 o 
  -3   7   6      448.84      481.66     13.74 o 
  -2   7   6      420.14      423.18     15.51 o 
  -1   7   6      177.80      171.66      9.09 o 
   0   7   6      184.47      190.76     10.32 o 
   1   7   6      339.46      341.39     14.81 o 
   2   7   6       35.03       43.95      5.85 o 
   3   7   6       63.43       64.69      7.26 o 
 -13   8   6      137.54      143.39     11.01 o 
 -12   8   6        2.26        7.29      6.32 o 
 -11   8   6      122.21      126.47     11.05 o 
 -10   8   6        7.86       14.90      9.47 o 
  -9   8   6        5.41       26.72     12.67 o 
  -8   8   6      322.32      344.56     10.65 o 
  -7   8   6      291.41      278.83      9.78 o 
  -6   8   6       27.38       25.48      4.16 o 
  -5   8   6      172.28      161.17      8.33 o 
  -4   8   6      175.01      161.99      7.76 o 
  -3   8   6      213.41      219.83     10.04 o 
  -2   8   6      178.17      166.46      9.40 o 
  -1   8   6      849.28      852.59     19.22 o 
   0   8   6       14.70       14.36      5.04 o 
   1   8   6       50.29       53.04      6.49 o 
   2   8   6       11.26       16.61      6.13 o 
 -13   9   6      100.17       88.29     11.13 o 
 -12   9   6       16.62       16.92      7.08 o 
 -11   9   6      149.90      164.32     13.93 o 
 -10   9   6        9.91       13.84      6.72 o 
  -9   9   6      338.28      397.01     20.12 o 
  -8   9   6      116.25      113.02      8.40 o 
  -7   9   6        0.14        3.02      2.59 o 
  -6   9   6       18.59       17.23      4.05 o 
  -5   9   6       48.20       45.55     11.80 o 
  -4   9   6        0.01        4.23      3.56 o 
  -3   9   6      174.51      165.63     17.20 o 
  -2   9   6       98.87       96.74      7.72 o 
  -1   9   6       82.20      116.77      9.37 o 
   0   9   6      118.70      122.07      9.25 o 
   1   9   6       86.74       80.43     21.01 o 
 -14  10   6       13.99       20.65      7.57 o 
 -13  10   6        7.70       11.86      6.80 o 
 -12  10   6       24.10       11.29      5.59 o 
 -11  10   6        0.00       12.63      8.42 o 
 -10  10   6      218.53      235.32     19.39 o 
  -9  10   6        0.27        3.68      6.92 o 
  -8  10   6      559.71      567.52     25.22 o 
  -7  10   6       48.32       37.62      8.02 o 
  -6  10   6      104.07       94.08      7.67 o 
  -5  10   6      135.33      124.08      7.80 o 
  -4  10   6       20.65       15.65      4.53 o 
  -3  10   6       47.63       35.62      5.90 o 
  -2  10   6        0.13        5.30      4.74 o 
  -1  10   6      229.13      254.78     23.80 o 
   0  10   6       39.33       41.70      7.68 o 
 -13  11   6      252.33      257.39     18.66 o 
 -12  11   6      165.70      178.24     15.95 o 
 -11  11   6       55.69       71.49     10.57 o 
 -10  11   6      250.74      250.55     17.49 o 
  -9  11   6        8.50        9.15     10.36 o 
  -8  11   6      165.65      180.23     15.63 o 
  -7  11   6      198.80      167.45     14.25 o 
  -6  11   6      156.13      155.15     11.92 o 
  -5  11   6      125.71      120.87      8.34 o 
  -4  11   6        3.52        8.44      4.85 o 
  -3  11   6        0.48        6.10      7.02 o 
  -2  11   6       13.60       11.42      6.22 o 
 -12  12   6       35.02       33.48      9.47 o 
 -11  12   6      362.18      347.62     20.69 o 
 -10  12   6        3.37        1.58      6.72 o 
  -9  12   6        5.50       10.53      7.65 o 
  -8  12   6       76.02       75.74     12.23 o 
  -7  12   6      165.89      177.11     16.96 o 
  -6  12   6       12.13       23.60      5.83 o 
  -5  12   6       79.80       67.55      6.93 o 
  -4  12   6       64.34       48.51      6.55 o 
  -9  13   6        0.36       10.85     10.40 o 
  -8  13   6       71.03       76.80     12.39 o 
   2 -15   7      330.05      359.63     17.51 o 
   3 -15   7        5.62        8.33      5.28 o 
   4 -15   7        1.79        6.93      5.25 o 
   5 -15   7      402.22      429.47     19.19 o 
  -1 -14   7        4.92        4.29      5.38 o 
   0 -14   7        0.87        5.54      3.95 o 
   1 -14   7      388.08      423.98     33.32 o 
   2 -14   7        3.88        7.39      4.78 o 
   3 -14   7      536.10      587.37     18.20 o 
   4 -14   7       16.06       27.01      6.64 o 
   5 -14   7       96.75       99.26      8.99 o 
   6 -14   7       61.83       63.77      7.74 o 
   7 -14   7      437.14      468.35     19.15 o 
  -3 -13   7        0.22        4.95      5.18 o 
  -2 -13   7      352.37      356.76     14.96 o 
  -1 -13   7        9.06        9.83      4.56 o 
   0 -13   7      119.46      119.77     12.12 o 
   1 -13   7        6.45       14.49      6.94 o 
   2 -13   7      314.62      347.49     14.84 o 
   3 -13   7        3.47        9.27      5.59 o 
   4 -13   7      113.22      142.70      9.76 o 
   5 -13   7        2.93        4.75      4.13 o 
   6 -13   7       18.24       24.33      5.77 o 
   7 -13   7       22.47       23.32      5.88 o 
   8 -13   7      230.84      251.70     11.78 o 
  -5 -12   7        2.47        5.40      4.17 o 
  -4 -12   7        0.84        5.63      4.67 o 
  -3 -12   7       48.66       37.47      6.75 o 
  -2 -12   7        4.07        5.32      4.54 o 
  -1 -12   7      169.37      167.00     10.53 o 
   0 -12   7       64.31       67.90      7.54 o 
   1 -12   7        3.18        7.64      4.80 o 
   2 -12   7       22.05       18.39      4.58 o 
   3 -12   7      253.11      253.37     11.88 o 
   4 -12   7      191.27      184.39     10.63 o 
   5 -12   7      622.77      596.99     20.74 o 
   6 -12   7        0.02        6.03      4.62 o 
   7 -12   7        8.79        9.61      4.43 o 
   8 -12   7       71.82       65.10      6.85 o 
   9 -12   7       35.78       24.41     10.04 o 
  -6 -11   7       62.16       58.37      9.97 o 
  -5 -11   7        0.02        3.98      3.93 o 
  -4 -11   7       60.56       52.02      7.99 o 
  -3 -11   7      494.28      485.91     18.66 o 
  -2 -11   7      395.43      385.24     14.12 o 
  -1 -11   7       20.56       20.89      5.48 o 
   0 -11   7       14.42       15.89      4.68 o 
   1 -11   7      144.19      129.34     14.13 o 
   2 -11   7       26.79       28.25      5.68 o 
   3 -11   7       91.01      102.34      7.90 o 
   4 -11   7      105.01      124.30     10.44 o 
   5 -11   7       19.79       27.35      5.97 o 
   6 -11   7       82.16       69.12      7.88 o 
   7 -11   7       12.73       17.57      4.93 o 
   8 -11   7       87.13       82.80      7.11 o 
   9 -11   7      429.37      424.90     22.91 o 
  10 -11   7       17.42        7.89      6.80 o 
  -7 -10   7        0.01        3.81      3.45 o 
  -6 -10   7       47.91       46.92      7.75 o 
  -5 -10   7       21.46       18.28      5.00 o 
  -4 -10   7      309.52      296.00     14.26 o 
  -3 -10   7        2.43        3.88      3.97 o 
  -2 -10   7      716.52      751.26     20.27 o 
  -1 -10   7        1.90        5.80      4.03 o 
   0 -10   7      332.30      284.04     33.88 o 
   1 -10   7      306.76      290.80     12.46 o 
   2 -10   7        8.05       11.04      4.52 o 
   3 -10   7      231.44      218.36     10.46 o 
   4 -10   7       56.35       41.68      6.66 o 
   5 -10   7        1.24        6.71      3.82 o 
   6 -10   7      869.13      912.67     19.12 o 
   7 -10   7        5.66        4.92      3.26 o 
   8 -10   7        0.92        5.28      3.87 o 
   9 -10   7      106.40      117.93     14.21 o 
  10 -10   7      639.20      699.78     36.07 o 
  -8  -9   7      217.49      194.50      9.75 o 
  -7  -9   7      115.13       84.26      9.62 o 
  -6  -9   7       39.84       31.49      5.69 o 
  -5  -9   7      504.39      539.49     20.50 o 
  -4  -9   7        1.89        5.44      3.49 o 
  -3  -9   7     1017.26     1035.78     46.19 o 
  -2  -9   7      381.16      367.20     19.82 o 
  -1  -9   7     1996.05     2021.12     53.78 o 
   0  -9   7     1052.64     1045.91     22.40 o 
   1  -9   7      233.28      228.83     10.22 o 
   2  -9   7      265.54      247.92     11.04 o 
   3  -9   7       17.32       11.75      4.93 o 
   4  -9   7      947.66      868.02     25.11 o 
   5  -9   7       21.46       39.14      8.04 o 
   6  -9   7       66.67       91.34     14.29 o 
   7  -9   7       98.87       96.67     12.47 o 
   8  -9   7        9.86       10.35      3.18 o 
   9  -9   7       36.43       41.90     11.09 o 
  10  -9   7      173.27      179.82     17.29 o 
  -9  -8   7        0.45        5.95      6.15 o 
  -8  -8   7      129.54      135.89      8.37 o 
  -7  -8   7        0.21        2.07      1.85 o 
  -6  -8   7      137.93      127.97     10.82 o 
  -5  -8   7      124.16       99.76     10.38 o 
  -4  -8   7      114.57      105.65      7.37 o 
  -3  -8   7       29.35       42.17      7.95 o 
  -2  -8   7      280.29      243.65     13.27 o 
  -1  -8   7     1978.72     1975.17     74.18 o 
   0  -8   7        5.32        8.03      4.60 o 
   1  -8   7       69.48       62.72      6.45 o 
   2  -8   7     1098.58     1107.10     57.30 o 
   3  -8   7        3.42        5.45      5.27 o 
   4  -8   7      133.02      121.31      7.40 o 
   5  -8   7      339.27      305.51     22.59 o 
   6  -8   7       92.35       87.96      6.42 o 
   7  -8   7      740.94      746.68     16.17 o 
   8  -8   7      160.03      166.10     14.49 o 
   9  -8   7        1.26        3.12      7.37 o 
  10  -8   7       94.04       87.24     12.47 o 
 -10  -7   7        3.33        3.93      4.33 o 
  -9  -7   7       86.31       88.64      9.13 o 
  -8  -7   7        9.75        6.35      4.18 o 
  -7  -7   7      118.27      103.57     11.54 o 
  -6  -7   7       19.52       18.79      4.54 o 
  -5  -7   7       85.69       78.51      9.88 o 
  -4  -7   7      265.50      291.06     14.48 o 
  -3  -7   7      759.94      824.68     23.31 o 
  -2  -7   7      423.05      402.80     13.82 o 
  -1  -7   7      747.72      732.68     19.90 o 
   0  -7   7      393.49      370.31     13.81 o 
   1  -7   7        7.69       11.37      6.00 o 
   2  -7   7     1184.46     1131.41     28.84 o 
   3  -7   7       33.00       33.34      4.88 o 
   4  -7   7      768.70      830.12     35.99 o 
   5  -7   7       11.49       11.96      3.79 o 
   6  -7   7      201.36      184.04      8.62 o 
   7  -7   7        5.82        4.45      2.55 o 
   8  -7   7       17.89       19.35     10.04 o 
   9  -7   7       19.64       19.51      7.98 o 
  10  -7   7       98.52      102.74     14.21 o 
 -11  -6   7        0.21        0.97      4.17 o 
 -10  -6   7        4.32       13.48      6.64 o 
  -9  -6   7       90.05       91.04      6.35 o 
  -8  -6   7        8.61       10.59      3.57 o 
  -7  -6   7      460.62      444.61     13.54 o 
  -6  -6   7       65.98       44.00      6.58 o 
  -5  -6   7        6.62        9.60      3.77 o 
  -4  -6   7        9.04        6.78      3.89 o 
  -3  -6   7      636.64      660.15     21.78 o 
  -2  -6   7      169.75      160.36     15.85 o 
  -1  -6   7       26.15       27.79      4.58 o 
   0  -6   7        2.27        7.05      4.52 o 
   1  -6   7       13.95       11.98      3.84 o 
   2  -6   7        0.21        3.57      3.68 o 
   3  -6   7      583.18      572.78     17.37 o 
   4  -6   7      428.67      395.19     18.15 o 
   5  -6   7      267.77      275.39      9.68 o 
   6  -6   7       27.38       25.20      3.56 o 
   7  -6   7       12.75       18.15      3.78 o 
   8  -6   7      168.89      168.29     17.61 o 
   9  -6   7       18.88       10.93      9.72 o 
 -12  -5   7        2.27        4.01      5.02 o 
 -11  -5   7        2.32        6.92      4.90 o 
 -10  -5   7       80.51       67.20      8.18 o 
  -9  -5   7       19.22       13.91      3.63 o 
  -8  -5   7      887.68      879.16     19.18 o 
  -7  -5   7      250.41      287.42     13.26 o 
  -6  -5   7        0.29        2.28      2.09 o 
  -5  -5   7      103.47       97.29      5.93 o 
  -4  -5   7        6.50        9.32      2.47 o 
  -3  -5   7        0.05        4.66      5.26 o 
  -2  -5   7     2400.03     2497.92     52.95 o 
  -1  -5   7        7.99        4.75      3.76 o 
   0  -5   7        0.07        1.99      2.79 o 
   1  -5   7       19.60       15.95      4.41 o 
   2  -5   7      629.40      625.86     17.10 o 
   3  -5   7     4583.51     4861.39    122.30 o 
   4  -5   7        0.55        8.14      7.93 o 
   5  -5   7       37.02       39.38      4.49 o 
   6  -5   7       16.11       14.91      4.88 o 
   7  -5   7       70.43       42.83      9.43 o 
   8  -5   7      282.93      313.29     22.14 o 
   9  -5   7      277.31      285.89     19.43 o 
  10  -5   7      124.56      124.89     14.78 o 
 -11  -4   7        2.45        4.41      5.38 o 
 -10  -4   7       52.18       55.01      4.97 o 
  -9  -4   7      107.84      119.03      9.15 o 
  -8  -4   7       86.18       89.76      5.59 o 
  -7  -4   7        0.15        1.99      2.99 o 
  -6  -4   7      549.56      526.64     15.64 o 
  -5  -4   7        2.64        3.34      2.67 o 
  -4  -4   7       69.70       81.36      8.10 o 
  -3  -4   7       18.41       11.39      3.20 o 
  -2  -4   7       15.49       21.00      6.66 o 
  -1  -4   7       67.67       84.07      7.71 o 
   0  -4   7      301.24      291.58      9.52 o 
   1  -4   7       28.52       26.01      4.64 o 
   2  -4   7      155.98      155.26     11.73 o 
   3  -4   7      646.13      691.69     18.51 o 
   4  -4   7     4141.54     4198.98     42.62 o 
   5  -4   7       13.60       12.53      4.21 o 
   6  -4   7      367.51      364.57      9.91 o 
   7  -4   7       41.84       35.54      8.66 o 
   8  -4   7     1423.85     1472.50     40.64 o 
   9  -4   7        5.87        6.23      7.49 o 
 -11  -3   7       57.05       50.20      6.72 o 
 -10  -3   7        3.04        4.40      2.56 o 
  -9  -3   7       61.70       60.88      5.42 o 
  -8  -3   7        1.18        1.34      3.08 o 
  -7  -3   7      885.81      921.18     23.38 o 
  -6  -3   7      223.63      211.11      9.22 o 
  -5  -3   7      345.62      354.24     14.94 o 
  -4  -3   7      122.28      113.11      7.05 o 
  -3  -3   7       42.94       50.78      5.16 o 
  -2  -3   7       24.40       22.73      3.89 o 
  -1  -3   7     3486.87     3621.19     37.18 o 
   0  -3   7      434.09      421.12     10.76 o 
   1  -3   7     1199.81     1212.40     20.54 o 
   2  -3   7      227.69      221.60      9.18 o 
   3  -3   7       76.49       85.69      7.32 o 
   4  -3   7        0.30        5.07      3.78 o 
   5  -3   7      964.30      944.88     26.58 o 
   6  -3   7        0.00        2.64      3.68 o 
   7  -3   7       31.74       30.36      8.87 o 
   8  -3   7       21.05       22.18     10.12 o 
   9  -3   7      345.49      361.59     21.94 o 
 -11  -2   7      179.59      175.86     10.40 o 
 -10  -2   7       90.82      108.46      7.75 o 
  -9  -2   7      137.32      136.34      8.03 o 
  -8  -2   7     1160.69     1194.77     33.68 o 
  -7  -2   7       31.25       31.73      3.95 o 
  -6  -2   7        2.47        3.83      1.95 o 
  -5  -2   7       21.41       18.56      2.33 o 
  -4  -2   7       88.22      113.63      4.41 o 
  -3  -2   7      966.02     1101.50     12.84 o 
  -2  -2   7      280.31      262.20      9.23 o 
  -1  -2   7       17.75       13.47      3.20 o 
   0  -2   7      321.42      312.20      9.15 o 
   1  -2   7      331.92      355.39     10.32 o 
   2  -2   7      599.27      590.69     14.94 o 
   3  -2   7       28.12       26.86      3.98 o 
   4  -2   7      676.03      676.30     15.54 o 
   5  -2   7        3.47        5.99      3.49 o 
   6  -2   7      277.69      236.46     16.92 o 
   8  -2   7       53.87       66.19     13.56 o 
   9  -2   7       51.22       50.64     11.62 o 
 -11  -1   7       36.80       38.05      3.82 o 
 -10  -1   7       81.28       79.60      6.11 o 
  -9  -1   7        8.52       10.04      2.95 o 
  -8  -1   7        2.19       14.48      6.12 o 
  -7  -1   7       49.33       50.21      5.29 o 
  -6  -1   7      478.29      482.21      7.16 o 
  -5  -1   7      150.69      128.46      3.77 o 
  -4  -1   7      112.28      104.95      4.57 o 
  -3  -1   7       36.61       22.64      2.40 o 
  -2  -1   7      311.65      339.08      8.16 o 
  -1  -1   7       46.14       42.92      4.46 o 
   0  -1   7     1433.45     1544.47     40.14 o 
   1  -1   7      820.22      815.25     18.09 o 
   2  -1   7      649.05      672.20     17.74 o 
   3  -1   7        0.95        5.40      3.84 o 
   4  -1   7      638.95      573.05     14.47 o 
   5  -1   7       93.15       88.42      8.91 o 
   6  -1   7       83.22       96.31     12.31 o 
   7  -1   7        4.80       10.32     10.00 o 
   8  -1   7        9.34       11.05      9.63 o 
 -11   0   7      191.90      172.86     10.16 o 
 -10   0   7       35.22       35.55      3.70 o 
  -9   0   7     3454.85     3712.42     54.63 o 
  -8   0   7      873.78      882.49     14.97 o 
  -7   0   7      135.04      137.86      6.49 o 
  -6   0   7       26.54       31.65      2.18 o 
  -5   0   7      371.06      352.38      5.11 o 
  -4   0   7       78.59       82.70      3.56 o 
  -3   0   7     1067.14     1000.49     11.59 o 
  -2   0   7     1094.51     1162.10     13.34 o 
  -1   0   7        1.53        0.78      3.05 o 
   0   0   7       12.76       12.89      3.57 o 
   1   0   7       12.32       10.51      3.95 o 
   2   0   7       12.33        8.55      2.89 o 
   3   0   7      332.93      289.22     10.16 o 
   4   0   7       23.22       20.00      8.91 o 
   5   0   7      732.66      651.87     13.94 o 
   6   0   7       64.76       64.16     10.69 o 
   7   0   7       12.54       22.06      8.50 o 
   8   0   7        6.45        8.99      7.41 o 
 -12   1   7        6.72        5.67      2.87 o 
 -11   1   7       34.03       37.57      7.89 o 
 -10   1   7      388.32      381.63      7.01 o 
  -9   1   7      333.70      317.03     10.90 o 
  -8   1   7     1105.46     1139.98     36.52 o 
  -7   1   7     1347.66     1494.97     39.47 o 
  -6   1   7       45.17       39.35      2.32 o 
  -5   1   7      202.81      186.88      5.59 o 
  -4   1   7     1279.29     1249.98     14.18 o 
  -3   1   7      444.60      439.61      6.98 o 
  -2   1   7     2130.16     2090.16     43.19 o 
  -1   1   7      177.90      213.06     10.81 o 
   0   1   7       28.24       31.96      4.76 o 
   1   1   7      101.21       96.84      6.25 o 
   2   1   7     1073.27     1084.74     44.98 o 
   3   1   7        1.33        9.33      6.07 o 
   4   1   7     1020.77      962.29     21.19 o 
   5   1   7       42.64       32.39      8.95 o 
   6   1   7       89.27       53.36     11.38 o 
   7   1   7      319.37      381.47     22.95 o 
 -12   2   7      146.46      133.27      9.15 o 
 -11   2   7      153.59      159.50      9.59 o 
 -10   2   7      323.91      350.13     14.09 o 
  -9   2   7      365.11      381.34     17.89 o 
  -8   2   7       45.84       42.79      6.84 o 
  -7   2   7       65.99       76.03      8.34 o 
  -6   2   7       64.81       53.64      7.00 o 
  -5   2   7      199.06      200.40      3.78 o 
  -4   2   7      235.01      207.30     11.69 o 
  -3   2   7     1206.32     1125.79     14.38 o 
  -2   2   7     1176.02     1192.70     23.13 o 
  -1   2   7      379.52      416.32     12.43 o 
   0   2   7      160.30      178.76      9.04 o 
   1   2   7     1638.95     1663.73     45.04 o 
   2   2   7      688.18      774.45     17.72 o 
   3   2   7       48.00       46.72      5.17 o 
   4   2   7       10.33       15.06      4.42 o 
   5   2   7        2.35        0.93      6.48 o 
   6   2   7       62.62       74.73     14.17 o 
   7   2   7        5.85        5.71     10.08 o 
 -12   3   7      292.07      277.87     12.19 o 
 -11   3   7       18.15       31.90      5.87 o 
 -10   3   7      132.51      137.80      9.47 o 
  -9   3   7      268.11      243.26     17.61 o 
  -8   3   7        9.72       12.75      5.59 o 
  -7   3   7      222.63      198.97     13.93 o 
  -6   3   7       32.52       21.40      1.64 o 
  -5   3   7       37.52       40.36      2.78 o 
  -4   3   7       15.86        9.81      2.58 o 
  -3   3   7       26.51       29.57      7.39 o 
  -2   3   7       81.90       73.97      5.39 o 
  -1   3   7        4.38       10.83      3.95 o 
   0   3   7      999.87     1082.37     20.39 o 
   1   3   7      165.46      154.82     13.40 o 
   2   3   7      207.70      220.94     13.60 o 
   3   3   7      110.52      114.68      8.07 o 
   4   3   7       29.55       28.81      4.66 o 
   5   3   7      384.51      427.57     23.93 o 
   6   3   7       10.14        7.53      7.61 o 
 -13   4   7       15.50       18.22      4.86 o 
 -12   4   7       10.03       10.53      4.82 o 
 -11   4   7       42.53       39.59      5.95 o 
 -10   4   7       11.28       15.99      4.86 o 
  -9   4   7       52.62       61.61      9.88 o 
  -8   4   7        1.29       10.48      7.53 o 
  -7   4   7       26.44       34.98      7.25 o 
  -6   4   7     2531.60     2676.06     40.10 o 
  -5   4   7        5.50        6.42      1.81 o 
  -4   4   7      510.42      482.41     11.16 o 
  -3   4   7      353.15      361.39     11.00 o 
  -2   4   7     1386.18     1366.62     33.43 o 
  -1   4   7      440.82      420.91     18.81 o 
   0   4   7      353.84      362.80     11.72 o 
   1   4   7      421.18      439.85     34.31 o 
   2   4   7      133.51      124.32     20.89 o 
   3   4   7       53.66       61.50      6.93 o 
   4   4   7       30.31       28.01      8.95 o 
   5   4   7       22.20       25.67      9.80 o 
 -13   5   7       25.13       27.77      6.03 o 
 -12   5   7      162.25      146.83     10.44 o 
 -11   5   7      127.52      153.23     10.89 o 
 -10   5   7        0.09        9.84      8.42 o 
  -9   5   7       24.23       24.41      6.60 o 
  -8   5   7       18.37       22.14      8.18 o 
  -7   5   7      208.06      203.99      4.70 o 
  -6   5   7      373.98      369.69     11.02 o 
  -5   5   7     1426.77     1402.61     27.53 o 
  -4   5   7      552.25      568.03     16.60 o 
  -3   5   7        2.78        7.88      4.83 o 
  -2   5   7      723.55      709.62     16.90 o 
  -1   5   7      527.74      520.85     17.12 o 
   0   5   7      323.34      315.34     11.25 o 
   1   5   7      132.62      128.06      8.49 o 
   2   5   7      111.06      113.14      8.74 o 
   3   5   7        7.92       15.27      5.37 o 
   4   5   7        0.13        4.53      7.12 o 
 -13   6   7        5.53       11.09      4.53 o 
 -12   6   7        0.49        7.57      6.23 o 
 -11   6   7      166.27      157.19     11.74 o 
 -10   6   7        0.96        7.25      7.57 o 
  -9   6   7        1.54        2.11      5.71 o 
  -8   6   7        3.07        3.72      5.95 o 
  -7   6   7      164.22      154.40      5.17 o 
  -6   6   7      184.61      172.47      5.58 o 
  -5   6   7      131.35      136.30     11.40 o 
  -4   6   7      245.41      250.11     13.36 o 
  -3   6   7     1049.15     1099.55     22.08 o 
  -2   6   7       90.19       90.11      6.75 o 
  -1   6   7     1259.37     1360.85     28.04 o 
   0   6   7       79.93       83.34      8.12 o 
   1   6   7      186.53      203.17     11.10 o 
   2   6   7       30.97       27.21      8.58 o 
   3   6   7        0.11       10.12      7.33 o 
 -13   7   7       16.90       28.86      7.53 o 
 -12   7   7      292.62      261.03     15.38 o 
 -11   7   7       32.16       20.77      6.76 o 
 -10   7   7      532.28      564.08     23.64 o 
  -9   7   7       85.52      105.38     13.32 o 
  -8   7   7      616.64      626.31     18.60 o 
  -7   7   7       92.93       86.13      7.31 o 
  -6   7   7       91.27       87.10      6.25 o 
  -5   7   7        0.03        5.30      5.02 o 
  -4   7   7      226.60      243.42     11.54 o 
  -3   7   7        0.56        4.82      4.40 o 
  -2   7   7      106.52      110.47      7.84 o 
  -1   7   7       48.88       49.55      6.30 o 
   0   7   7      178.07      166.51      9.70 o 
   1   7   7        0.32        5.85      3.91 o 
   2   7   7      208.26      212.69     11.00 o 
 -14   8   7        0.05        5.30      5.47 o 
 -13   8   7      335.00      326.13     16.84 o 
 -12   8   7       15.13        8.58      5.83 o 
 -11   8   7      122.29      120.60     13.64 o 
 -10   8   7        6.64        5.99      8.54 o 
  -9   8   7      325.20      339.93     19.47 o 
  -8   8   7       51.43       56.07      9.35 o 
  -7   8   7        9.82        7.99      2.68 o 
  -6   8   7       23.31       18.42      3.98 o 
  -5   8   7       43.82       44.27      5.07 o 
  -4   8   7       24.96       20.05      4.28 o 
  -3   8   7       87.35      103.75      7.92 o 
  -2   8   7        0.28        4.52      4.94 o 
  -1   8   7       75.13       59.33      6.79 o 
   0   8   7       27.46       23.51      4.95 o 
   1   8   7       16.63       18.88      4.79 o 
 -14   9   7        8.73        8.18      6.92 o 
 -13   9   7      394.46      434.17     20.48 o 
 -12   9   7      349.42      350.46     18.58 o 
 -11   9   7       54.46       52.14     11.34 o 
 -10   9   7       36.53       28.05      9.07 o 
  -9   9   7      145.03      163.22     14.49 o 
  -8   9   7       84.55       85.34     12.06 o 
  -7   9   7      295.78      306.05     10.00 o 
  -6   9   7       19.28       24.88      4.36 o 
  -5   9   7       37.35       29.77      5.33 o 
  -4   9   7       78.30       69.77      6.73 o 
  -3   9   7       33.40       36.62      7.65 o 
  -2   9   7      120.75      106.97      8.44 o 
  -1   9   7        2.81        5.58      4.66 o 
   0   9   7        0.82        3.33      4.03 o 
 -14  10   7        1.62        3.93      4.86 o 
 -13  10   7       16.30       15.18      8.74 o 
 -12  10   7      384.98      396.65     20.69 o 
 -11  10   7      142.73      144.16     14.13 o 
 -10  10   7        0.23        4.82      6.56 o 
  -9  10   7       29.20       36.88     10.00 o 
  -8  10   7     1349.27     1432.22     39.07 o 
  -7  10   7      126.02      113.27     13.16 o 
  -6  10   7       52.73       61.32      6.88 o 
  -5  10   7       62.61       67.85      7.04 o 
  -4  10   7        4.06        6.68      4.07 o 
  -3  10   7       83.52       83.06      7.83 o 
  -2  10   7      517.80      499.30     22.47 o 
 -13  11   7      224.29      245.69     18.50 o 
 -12  11   7       43.92       39.55      8.95 o 
 -11  11   7       63.85       78.05     13.04 o 
 -10  11   7        0.07        5.59      6.68 o 
  -9  11   7      302.73      336.61     20.52 o 
  -8  11   7        3.09        7.04     10.28 o 
  -7  11   7      940.13      971.66     35.22 o 
  -6  11   7      130.73      148.33     15.34 o 
  -5  11   7       64.00       63.07      7.42 o 
  -4  11   7        7.59       11.44      5.27 o 
  -3  11   7       12.66       10.28      5.75 o 
 -11  12   7        4.92        8.06      6.92 o 
 -10  12   7      147.37      169.30     17.69 o 
  -9  12   7      246.23      233.22     21.86 o 
  -8  12   7       85.31       73.07     12.63 o 
  -7  12   7       32.35        7.61      8.14 o 
  -6  12   7      113.50      124.73     14.70 o 
  -1 -14   8        6.87       10.80      6.19 o 
   0 -14   8      146.39      144.95     13.78 o 
   1 -14   8      264.67      289.24     14.00 o 
   2 -14   8      760.81      872.09     26.01 o 
   3 -14   8       56.69       47.14      9.19 o 
   4 -14   8        0.31        6.15      4.93 o 
   5 -14   8      115.96      126.57     10.02 o 
   6 -14   8      204.87      206.80     13.09 o 
  -3 -13   8        0.15        4.35      3.61 o 
  -2 -13   8       13.74       22.74      6.40 o 
  -1 -13   8       89.70       82.16      8.27 o 
   0 -13   8       36.24       29.38      6.23 o 
   1 -13   8        0.11        5.31      4.71 o 
   2 -13   8       89.26       60.93      7.63 o 
   3 -13   8      392.55      430.81     16.03 o 
   4 -13   8      129.40      115.89      9.33 o 
   5 -13   8       47.30       52.34      7.65 o 
   6 -13   8       30.23       28.26      8.54 o 
   7 -13   8      198.60      195.23     11.73 o 
  -5 -12   8       15.19       15.91      5.79 o 
  -4 -12   8      529.20      575.95     18.56 o 
  -3 -12   8       30.06       36.97      7.32 o 
  -2 -12   8        3.19        6.97      4.36 o 
  -1 -12   8      192.30      169.35     11.17 o 
   0 -12   8       36.62       44.20      6.72 o 
   1 -12   8       52.26       52.60      7.32 o 
   2 -12   8      159.44      161.38     19.76 o 
   3 -12   8      427.43      422.93     24.43 o 
   4 -12   8        0.89        7.51      5.69 o 
   5 -12   8       45.10       52.62      7.79 o 
   6 -12   8        0.00        2.42      3.94 o 
   7 -12   8      746.19      701.91     18.90 o 
   8 -12   8        0.02        6.23      4.98 o 
  -6 -11   8        6.31       13.33      5.24 o 
  -5 -11   8       85.03       93.03     10.17 o 
  -4 -11   8      309.97      343.58     30.85 o 
  -3 -11   8      240.50      244.32     13.00 o 
  -2 -11   8       21.07       20.41      5.22 o 
  -1 -11   8        7.62       13.10      6.35 o 
   0 -11   8      416.56      435.92     15.28 o 
   1 -11   8        1.87        2.38      5.02 o 
   2 -11   8       87.49       77.07      7.63 o 
   3 -11   8       13.01       14.55      4.95 o 
   4 -11   8      739.96      718.86     17.81 o 
   5 -11   8       29.99       21.03      6.88 o 
   6 -11   8       21.20       27.70      5.81 o 
   7 -11   8       33.91       35.31      5.30 o 
   8 -11   8      351.54      378.63     22.02 o 
   9 -11   8        4.35        1.17      7.12 o 
  -7 -10   8        0.26        4.47      4.52 o 
  -6 -10   8        1.76        3.94      3.61 o 
  -5 -10   8      204.16      190.50     13.60 o 
  -4 -10   8        8.98        6.82      4.35 o 
  -3 -10   8       88.31       84.74      8.36 o 
  -2 -10   8       16.08       20.47      5.52 o 
  -1 -10   8      531.53      520.93     16.41 o 
   0 -10   8      889.40      883.87     22.41 o 
   1 -10   8       45.64       52.32      6.52 o 
   2 -10   8       43.54       20.10      6.48 o 
   3 -10   8      401.79      436.11     14.81 o 
   4 -10   8      108.52      125.94     22.75 o 
   5 -10   8      705.02      709.69     17.65 o 
   6 -10   8      237.56      237.27     12.59 o 
   7 -10   8        6.86        6.60      5.91 o 
   8 -10   8      422.40      463.93     24.53 o 
   9 -10   8      160.81      173.22     19.84 o 
  -8  -9   8        0.00        1.78      2.76 o 
  -7  -9   8       24.60       17.59      5.97 o 
  -6  -9   8        5.34        6.68      4.18 o 
  -5  -9   8      127.78      124.53     11.58 o 
  -4  -9   8       67.75       61.08      8.24 o 
  -3  -9   8      842.75      878.87     21.77 o 
  -2  -9   8        6.59        6.52      4.47 o 
  -1  -9   8      504.19      491.65     17.35 o 
   0  -9   8       33.84       39.27      5.88 o 
   1  -9   8      702.24      678.10     21.25 o 
   2  -9   8       15.24       13.59      5.97 o 
   3  -9   8      575.71      502.69     15.61 o 
   4  -9   8        0.93        4.57      3.83 o 
   5  -9   8      920.48      889.13     18.30 o 
   6  -9   8        2.41        4.60      4.40 o 
   7  -9   8      287.06      310.34     13.16 o 
   8  -9   8        0.09        6.88      6.72 o 
   9  -9   8      111.62      132.70     15.50 o 
  -9  -8   8        1.14        3.66      3.20 o 
  -8  -8   8      145.84      138.79     18.28 o 
  -7  -8   8       18.35       21.03      4.95 o 
  -6  -8   8        3.79        7.72      4.71 o 
  -5  -8   8      242.44      230.62     15.44 o 
  -4  -8   8      609.86      597.46     16.97 o 
  -3  -8   8      117.96      136.56      8.64 o 
  -2  -8   8      126.95      114.05      8.38 o 
  -1  -8   8      253.59      276.50     23.40 o 
   0  -8   8      621.39      626.02     16.37 o 
   1  -8   8       24.15       21.21      5.16 o 
   2  -8   8      355.05      346.60     12.02 o 
   3  -8   8       31.87       34.38      5.60 o 
   4  -8   8      421.38      408.72     13.86 o 
   5  -8   8       15.80        8.38      3.09 o 
   6  -8   8     1461.71     1448.56     24.59 o 
   7  -8   8       18.68       24.27      4.76 o 
   8  -8   8       82.45      100.88     13.60 o 
   9  -8   8        8.56       11.50     10.48 o 
 -10  -7   8       87.84       61.78      8.38 o 
  -9  -7   8       41.98       41.35      5.55 o 
  -8  -7   8      243.21      234.57     13.21 o 
  -7  -7   8      123.82      104.78     10.47 o 
  -6  -7   8      715.17      666.35     19.35 o 
  -5  -7   8      244.88      249.39     11.49 o 
  -4  -7   8        3.31       11.58      4.96 o 
  -3  -7   8     1040.53     1050.44     21.17 o 
  -2  -7   8     1130.47     1128.90     32.14 o 
  -1  -7   8       87.41       95.81      6.99 o 
   0  -7   8      768.29      767.02     22.09 o 
   1  -7   8     1046.97     1000.82     33.44 o 
   2  -7   8        9.57       18.59      4.64 o 
   3  -7   8       47.58       44.81      5.37 o 
   4  -7   8        2.97        9.18      5.86 o 
   5  -7   8        0.29        3.69      3.30 o 
   6  -7   8      144.00      129.59      7.44 o 
   7  -7   8        2.29        5.59      2.45 o 
   8  -7   8      154.55      140.84     14.49 o 
   9  -7   8        1.90        7.37      7.49 o 
 -11  -6   8        1.29        5.91      5.83 o 
 -10  -6   8       92.73       92.91     10.57 o 
  -9  -6   8       13.25       12.59      3.66 o 
  -8  -6   8       15.65       15.12      3.75 o 
  -7  -6   8       15.34       17.79      4.72 o 
  -6  -6   8       87.94       68.41      7.85 o 
  -5  -6   8        1.04        2.94      3.70 o 
  -4  -6   8        1.18        5.45      4.08 o 
  -3  -6   8      425.83      396.02     13.70 o 
  -2  -6   8      505.17      506.60     22.14 o 
  -1  -6   8      886.40      877.32     30.26 o 
   0  -6   8       32.63       30.15      5.73 o 
   1  -6   8      303.24      296.02     13.51 o 
   2  -6   8      709.39      728.50     21.43 o 
   3  -6   8      124.42      117.53     10.30 o 
   4  -6   8       19.46       22.60      4.35 o 
   5  -6   8      338.88      321.71     10.55 o 
   6  -6   8       37.09       29.18      5.73 o 
   7  -6   8      305.79      307.14     21.50 o 
   8  -6   8      357.25      343.01     20.77 o 
   9  -6   8      913.35      977.12     44.77 o 
 -11  -5   8        0.00        3.00      3.85 o 
 -10  -5   8        1.29        2.31      3.20 o 
  -9  -5   8        2.43        1.57      2.55 o 
  -8  -5   8        5.67        2.01      2.53 o 
  -7  -5   8      146.00      109.82     10.06 o 
  -6  -5   8      209.94      188.57     10.34 o 
  -5  -5   8       12.69       13.30      4.07 o 
  -4  -5   8      137.71      126.05     11.50 o 
  -3  -5   8      373.70      374.11     12.65 o 
  -2  -5   8      648.14      661.46     17.67 o 
  -1  -5   8      133.54      145.83     10.61 o 
   0  -5   8      238.45      239.24     14.71 o 
   1  -5   8       46.68       42.08      6.82 o 
   2  -5   8     5506.29     5821.35    110.13 o 
   3  -5   8      268.56      312.13     20.54 o 
   4  -5   8       29.05       23.42      6.78 o 
   5  -5   8       20.34       18.98      3.47 o 
   6  -5   8      248.44      239.29      8.82 o 
   7  -5   8       30.17       32.10      9.07 o 
   8  -5   8      131.60      126.91     14.05 o 
   9  -5   8       36.47       30.93     10.20 o 
 -11  -4   8        4.91        6.84      3.89 o 
 -10  -4   8        1.10        4.14      2.98 o 
  -9  -4   8      143.47      135.52      7.00 o 
  -8  -4   8       39.82       39.20      6.23 o 
  -7  -4   8      236.10      241.01     26.43 o 
  -6  -4   8      295.54      289.94     18.72 o 
  -5  -4   8      113.09      116.77     14.03 o 
  -4  -4   8      143.76      154.66      8.93 o 
  -3  -4   8     1404.53     1549.53     30.28 o 
  -2  -4   8      762.28      857.90     20.39 o 
  -1  -4   8      196.05      186.47      8.87 o 
   0  -4   8        0.43        1.83      3.16 o 
   1  -4   8        1.70        4.04      4.31 o 
   2  -4   8      116.10      111.08     13.60 o 
   3  -4   8     1135.95     1152.54     23.51 o 
   4  -4   8      193.33      168.85     11.33 o 
   5  -4   8        2.46        3.17      4.84 o 
   6  -4   8       29.74       20.40      7.57 o 
   7  -4   8      170.15      167.72     16.23 o 
   8  -4   8        2.37        9.23      9.84 o 
   9  -4   8      319.28      262.49     21.17 o 
 -11  -3   8       99.45       93.98      5.70 o 
 -10  -3   8       10.62       16.18      3.46 o 
  -9  -3   8       18.42       23.14      4.51 o 
  -8  -3   8       41.95       51.82     10.61 o 
  -7  -3   8       61.75       58.35     13.68 o 
  -6  -3   8       31.94       27.29      4.33 o 
  -5  -3   8      754.16      762.34     19.76 o 
  -4  -3   8      145.63      124.87     16.29 o 
  -3  -3   8      401.69      394.97     10.23 o 
  -2  -3   8     1322.44     1346.74     43.86 o 
  -1  -3   8      406.63      443.12     13.55 o 
   0  -3   8      155.32      134.35     13.10 o 
   1  -3   8      108.57       98.99      7.38 o 
   2  -3   8        8.52       15.49      4.49 o 
   3  -3   8      310.34      308.42     15.35 o 
   4  -3   8      173.34      176.54      9.56 o 
   5  -3   8      156.70      180.22     13.49 o 
   6  -3   8       58.17       59.75     11.09 o 
   7  -3   8       11.11       23.03      8.66 o 
   8  -3   8       21.85       24.29      8.46 o 
 -11  -2   8       49.75       49.67      6.72 o 
 -10  -2   8      203.69      193.78      8.95 o 
  -9  -2   8       12.49       13.24      3.40 o 
  -8  -2   8       51.35       62.20     12.48 o 
  -7  -2   8        2.07        1.75      1.37 o 
  -6  -2   8      355.75      345.22     11.60 o 
  -5  -2   8      910.85      891.24     15.02 o 
  -4  -2   8      166.99      159.66      4.92 o 
  -3  -2   8       33.49       53.60      4.84 o 
  -2  -2   8      120.01      108.15      8.22 o 
  -1  -2   8       49.30       45.70      4.88 o 
   0  -2   8      988.88      977.36     21.10 o 
   1  -2   8      332.68      322.76     18.22 o 
   2  -2   8       81.65       85.21      6.22 o 
   3  -2   8        3.19        1.88      2.96 o 
   4  -2   8        1.45        3.70      2.95 o 
   5  -2   8        0.10        1.57      1.69 o 
   6  -2   8      168.81      183.26     16.72 o 
   7  -2   8        2.54        6.44      9.55 o 
   8  -2   8        0.17        7.69      9.15 o 
 -11  -1   8       29.05       20.12      8.26 o 
 -10  -1   8       26.77       32.66      4.16 o 
  -9  -1   8     2929.83     3224.00     38.03 o 
  -8  -1   8       17.74       17.11      3.13 o 
  -7  -1   8      344.89      337.39      9.45 o 
  -6  -1   8        7.89        9.53      1.98 o 
  -5  -1   8      540.24      536.19      9.65 o 
  -4  -1   8      362.95      372.11      7.20 o 
  -3  -1   8      393.42      372.38      9.31 o 
  -2  -1   8     1239.10     1343.37     46.03 o 
  -1  -1   8      558.25      502.90     12.07 o 
   0  -1   8       18.08       24.75      4.82 o 
   1  -1   8      282.76      246.09     11.05 o 
   2  -1   8       20.82       26.30      5.97 o 
   3  -1   8       18.72        7.30      5.44 o 
   4  -1   8       60.13       65.25      6.12 o 
   5  -1   8      137.91      148.25     14.25 o 
   6  -1   8       34.95       26.23      8.70 o 
   7  -1   8       74.68       70.52     11.82 o 
 -12   0   8       89.14       63.15     16.35 o 
 -11   0   8       21.56       27.65     10.61 o 
 -10   0   8       27.38       36.27      7.21 o 
  -9   0   8      379.50      344.77      8.32 o 
  -8   0   8     1373.89     1384.62     35.13 o 
  -7   0   8        9.38       14.62      2.15 o 
  -6   0   8       32.49       32.67      2.03 o 
  -5   0   8     1344.15     1403.28     19.40 o 
  -4   0   8     1841.93     1942.78     23.34 o 
  -3   0   8      249.03      280.22      8.51 o 
  -2   0   8       16.52       20.22      3.57 o 
  -1   0   8       32.11       43.95      5.79 o 
   0   0   8       11.00       11.25      5.41 o 
   1   0   8      307.06      293.69     14.95 o 
   2   0   8      803.34      789.45     20.28 o 
   3   0   8       21.50       24.56      4.53 o 
   4   0   8       64.19       66.36      6.74 o 
   5   0   8        0.31        9.11      9.43 o 
   6   0   8      283.12      286.74     19.51 o 
   7   0   8      290.50      304.71     24.86 o 
 -12   1   8        0.99        2.31      3.12 o 
 -11   1   8       17.40       17.20      4.86 o 
 -10   1   8      128.47      129.99     10.44 o 
  -9   1   8      556.02      585.54     20.97 o 
  -8   1   8      637.70      694.60     28.82 o 
  -7   1   8     1047.60     1139.98     37.85 o 
  -6   1   8        0.04        1.84      0.96 o 
  -5   1   8      111.50       94.38      8.13 o 
  -4   1   8      330.19      325.38      8.94 o 
  -3   1   8       13.69       13.11      3.51 o 
  -2   1   8        0.18        7.28      3.61 o 
  -1   1   8      195.67      187.66      9.54 o 
   0   1   8       87.38      101.15      9.33 o 
   1   1   8      786.10      799.95     18.47 o 
   2   1   8      333.32      319.36     12.34 o 
   3   1   8      288.54      261.22     10.53 o 
   4   1   8       10.49        9.69      3.46 o 
   5   1   8       46.81       54.49     10.61 o 
   6   1   8      418.97      457.09     25.26 o 
 -12   2   8        0.00        1.82      3.52 o 
 -11   2   8       18.38       14.25      4.94 o 
 -10   2   8      568.54      588.09     26.07 o 
  -9   2   8      317.51      345.84     23.20 o 
  -8   2   8        0.94        9.51      7.45 o 
  -7   2   8        2.25        9.23      8.18 o 
  -6   2   8       20.14       20.08      1.75 o 
  -5   2   8       17.91       12.08      1.71 o 
  -4   2   8       28.48       31.33      2.91 o 
  -3   2   8      846.07      845.60     20.40 o 
  -2   2   8        1.90        9.67      3.36 o 
  -1   2   8        2.07        4.69      4.04 o 
   0   2   8        8.08        5.18      5.42 o 
   1   2   8      178.58      172.67      8.98 o 
   2   2   8        1.63        6.26      4.52 o 
   3   2   8      434.87      408.33     13.07 o 
   4   2   8        0.60       15.38      7.37 o 
   5   2   8        2.32        4.49      7.25 o 
   6   2   8       92.90      110.68     15.63 o 
 -13   3   8       56.30       54.98      7.17 o 
 -12   3   8        1.53        2.11      3.64 o 
 -11   3   8       28.68       25.18      7.08 o 
 -10   3   8      397.73      388.27     20.00 o 
  -9   3   8        1.92        2.91      4.90 o 
  -8   3   8     2272.20     2443.15     49.39 o 
  -7   3   8       36.05       35.99      8.22 o 
  -6   3   8      468.32      440.23     10.60 o 
  -5   3   8        8.48        6.98      2.37 o 
  -4   3   8      196.23      195.04      8.93 o 
  -3   3   8      177.09      164.43     11.80 o 
  -2   3   8      524.75      530.29     13.42 o 
  -1   3   8      200.13      212.71      9.09 o 
   0   3   8     1621.40     1639.73     40.54 o 
   1   3   8      623.54      619.67     17.06 o 
   2   3   8      225.18      239.01     10.28 o 
   3   3   8       64.24       52.43      5.75 o 
   4   3   8       36.47       44.13      9.88 o 
   5   3   8        1.02        6.92      7.61 o 
 -13   4   8      131.47      125.66     10.28 o 
 -12   4   8       73.73       81.37      9.11 o 
 -11   4   8      343.61      354.75     16.68 o 
 -10   4   8        0.03        3.76      5.10 o 
  -9   4   8        3.41        5.18      5.87 o 
  -8   4   8      241.06      279.61     20.93 o 
  -7   4   8      586.26      626.06     24.13 o 
  -6   4   8       11.48        8.69      1.54 o 
  -5   4   8      167.91      168.85     13.98 o 
  -4   4   8       94.68       89.87      5.80 o 
  -3   4   8      198.21      179.23     10.67 o 
  -2   4   8      490.00      488.58     14.03 o 
  -1   4   8      196.29      189.82     13.26 o 
   0   4   8       19.42       21.97      4.70 o 
   1   4   8      480.95      465.51     14.21 o 
   2   4   8       32.94       21.94      4.99 o 
   3   4   8        0.16        5.23      3.75 o 
   4   4   8      129.98      100.32     15.99 o 
 -13   5   8      133.19      161.52     11.74 o 
 -12   5   8      335.55      341.71     16.31 o 
 -11   5   8      137.56      145.74     11.82 o 
 -10   5   8        3.34        3.72      5.47 o 
  -9   5   8      187.07      179.94     13.24 o 
  -8   5   8      210.14      221.28     14.74 o 
  -7   5   8      329.75      320.14     12.04 o 
  -6   5   8      137.39      138.86     11.94 o 
  -5   5   8       62.03       53.70      4.69 o 
  -4   5   8      251.72      271.13      9.36 o 
  -3   5   8      140.61      159.92      8.80 o 
  -2   5   8      345.35      352.57     11.56 o 
  -1   5   8       17.57       20.67      4.40 o 
   0   5   8        4.78        6.36      4.59 o 
   1   5   8       70.79       82.34      7.69 o 
   2   5   8       36.04       48.41      7.53 o 
   3   5   8      237.28      246.50     18.54 o 
 -13   6   8       17.21       12.87      5.34 o 
 -12   6   8      182.79      206.58     14.53 o 
 -11   6   8        1.50        4.82      5.30 o 
 -10   6   8     1194.15     1331.87     39.71 o 
  -9   6   8       88.62       78.70     10.16 o 
  -8   6   8      178.03      179.34     14.65 o 
  -7   6   8        1.21        2.51      1.74 o 
  -6   6   8       45.99       43.16      4.11 o 
  -5   6   8        3.05        5.32      3.27 o 
  -4   6   8      299.68      297.85     13.02 o 
  -3   6   8      118.73      118.82     11.46 o 
  -2   6   8      154.45      148.32      8.55 o 
  -1   6   8      172.96      177.05      9.63 o 
   0   6   8      105.87      101.95      8.18 o 
   1   6   8      131.64      149.49      9.83 o 
   2   6   8        1.97        9.81      4.96 o 
 -14   7   8       21.05       19.11      6.80 o 
 -13   7   8        0.10        2.91      6.15 o 
 -12   7   8       19.60        8.30      5.71 o 
 -11   7   8      231.65      218.08     14.57 o 
 -10   7   8       94.58       95.94     11.29 o 
  -9   7   8       42.07       36.68      8.50 o 
  -8   7   8      304.23      307.30     19.19 o 
  -7   7   8       40.04       43.50      7.81 o 
  -6   7   8      123.75      106.04      7.31 o 
  -5   7   8      185.37      172.32      7.92 o 
  -4   7   8      228.33      210.13      9.29 o 
  -3   7   8       21.11       32.07      5.40 o 
  -2   7   8      216.79      217.98     12.37 o 
  -1   7   8        0.68        5.48      3.96 o 
   0   7   8        0.33        8.63      4.85 o 
   1   7   8       94.20      103.21      8.78 o 
 -14   8   8      263.17      267.75     16.19 o 
 -13   8   8        6.47        6.56      5.51 o 
 -12   8   8       12.19        5.83      5.30 o 
 -11   8   8       24.55       40.56      8.78 o 
 -10   8   8        2.98        9.19      6.52 o 
  -9   8   8       75.78       78.70     12.19 o 
  -8   8   8      355.43      339.85     19.23 o 
  -7   8   8        5.11        9.84      9.84 o 
  -6   8   8       22.75       19.23      3.64 o 
  -5   8   8        8.13        4.72      3.58 o 
  -4   8   8        2.03        7.00      4.26 o 
  -3   8   8      405.34      421.86     35.02 o 
  -2   8   8        8.73        6.32      3.90 o 
  -1   8   8       31.41       33.29      5.74 o 
   0   8   8      115.24      100.20      8.85 o 
 -14   9   8      287.27      293.70     19.55 o 
 -13   9   8       41.43       28.74     10.00 o 
 -12   9   8        0.22       10.36      9.07 o 
 -11   9   8        1.02        8.87      8.34 o 
 -10   9   8      166.78      167.80     14.70 o 
  -9   9   8      233.15      276.17     20.73 o 
  -8   9   8       14.78       10.81      7.49 o 
  -7   9   8      120.78      122.82     13.36 o 
  -6   9   8       52.17       50.23      5.25 o 
  -5   9   8       32.84       26.90      4.69 o 
  -4   9   8       97.07       94.79      7.14 o 
  -3   9   8        7.54        8.48      4.85 o 
  -2   9   8      331.39      323.31     14.04 o 
  -1   9   8        8.52       16.61      5.19 o 
 -13  10   8      166.82      180.63     16.15 o 
 -12  10   8        2.85        6.80      7.77 o 
 -11  10   8       89.66       79.14     11.82 o 
 -10  10   8        3.38        5.34      7.00 o 
  -9  10   8      170.20      191.04     16.96 o 
  -8  10   8       13.26       21.58     11.21 o 
  -7  10   8      728.84      797.95     30.56 o 
  -6  10   8        7.59       14.86      8.18 o 
  -5  10   8        5.53        7.98      4.80 o 
  -4  10   8        4.68        9.83      4.69 o 
  -3  10   8       85.86       87.51      9.02 o 
 -12  11   8       14.52       12.47      9.23 o 
 -11  11   8       44.60       47.20     12.06 o 
 -10  11   8       84.96       75.50     11.42 o 
  -9  11   8       45.40       65.22     12.39 o 
  -8  11   8        1.59       10.20     10.81 o 
  -7  11   8       64.93       56.39     12.31 o 
  -6  11   8      252.48      285.20     22.14 o 
  -5  11   8        0.07        6.36      7.17 o 
   0 -14   9       10.85       12.54      7.15 o 
   1 -14   9        5.38       10.70      5.92 o 
   2 -14   9       71.54       66.38      8.65 o 
   3 -14   9       12.20       10.97      7.45 o 
   4 -14   9      113.86      134.52     19.59 o 
   5 -14   9       23.10       24.95      6.09 o 
  -3 -13   9       15.48       13.12      5.71 o 
  -2 -13   9        0.47        4.79      4.44 o 
  -1 -13   9        0.03        0.43      3.50 o 
   0 -13   9        7.50        7.63      5.43 o 
   1 -13   9      406.43      391.18     15.43 o 
   2 -13   9       15.37       27.58      5.79 o 
   3 -13   9      234.69      199.97     11.62 o 
   4 -13   9       23.11       24.07      6.20 o 
   5 -13   9       28.40       16.40      5.42 o 
   6 -13   9       11.37       14.62      5.55 o 
  -5 -12   9      109.14      131.25     14.13 o 
  -4 -12   9       25.30       22.70      7.20 o 
  -3 -12   9      172.12      185.76     11.55 o 
  -2 -12   9      111.41      118.80      9.69 o 
  -1 -12   9      150.57      159.98     10.32 o 
   0 -12   9       58.92       54.37      6.70 o 
   1 -12   9       85.32      113.02     14.25 o 
   2 -12   9       46.10       47.31      6.90 o 
   3 -12   9      293.37      318.05     20.00 o 
   4 -12   9      151.42      149.94     11.90 o 
   5 -12   9        1.50        9.58      5.23 o 
   6 -12   9      283.13      288.70     13.52 o 
   7 -12   9       13.41       15.42      5.48 o 
  -6 -11   9       58.89       45.91      8.14 o 
  -5 -11   9      224.61      273.98     17.07 o 
  -4 -11   9       21.48       23.45      5.10 o 
  -3 -11   9       77.98       86.03      8.58 o 
  -2 -11   9        0.61        7.18      5.55 o 
  -1 -11   9       89.31       92.26      8.21 o 
   0 -11   9       28.12       35.95      5.98 o 
   1 -11   9        1.78        6.70      5.48 o 
   2 -11   9      114.32      127.38     18.58 o 
   3 -11   9      144.76      150.93     10.24 o 
   4 -11   9      243.93      228.20     12.38 o 
   5 -11   9       51.23       58.43      6.67 o 
   6 -11   9       41.55       36.35      6.25 o 
   7 -11   9       73.08       73.43      8.02 o 
   8 -11   9       96.12       80.80     12.71 o 
  -7 -10   9       47.20       52.11     11.46 o 
  -6 -10   9        5.60        7.20      3.74 o 
  -5 -10   9      110.89      123.45     12.34 o 
  -4 -10   9      237.23      244.42     13.32 o 
  -3 -10   9       49.36       49.48     11.17 o 
  -2 -10   9        0.60        3.75      4.18 o 
  -1 -10   9      437.27      422.90     31.76 o 
   0 -10   9       95.63       98.83      7.88 o 
   1 -10   9        8.55       12.82      6.52 o 
   2 -10   9      106.36       87.81      7.62 o 
   3 -10   9       43.46       52.34      6.45 o 
   4 -10   9      121.81      134.59      9.78 o 
   5 -10   9      386.70      353.05     14.92 o 
   6 -10   9        9.12        8.74      4.43 o 
   7 -10   9      367.72      422.61     14.14 o 
   8 -10   9        6.85       -1.25      6.88 o 
  -8  -9   9       11.28       11.96      4.60 o 
  -7  -9   9       48.14       37.93      7.51 o 
  -6  -9   9       64.69       70.18      9.31 o 
  -5  -9   9      482.85      514.61     15.40 o 
  -4  -9   9       36.07       31.30      6.23 o 
  -3  -9   9      266.65      257.12     11.54 o 
  -2  -9   9        6.56        6.31      4.66 o 
  -1  -9   9      282.08      277.27     23.24 o 
   0  -9   9      117.76      131.14     11.31 o 
   1  -9   9      504.90      526.49     31.74 o 
   2  -9   9        2.01       11.45      5.12 o 
   3  -9   9       28.48       17.93      6.05 o 
   4  -9   9      373.01      380.02     13.16 o 
   5  -9   9      123.19      128.43      8.73 o 
   6  -9   9      378.84      400.11     13.45 o 
   7  -9   9       23.54       20.83      4.69 o 
   8  -9   9      124.47      117.07     14.13 o 
  -9  -8   9       26.11       22.71      7.04 o 
  -8  -8   9       14.07        7.41      3.61 o 
  -7  -8   9       36.59       41.92      6.83 o 
  -6  -8   9        4.75       10.65      7.73 o 
  -5  -8   9      554.10      581.22     17.18 o 
  -4  -8   9     1587.55     1703.09     46.94 o 
  -3  -8   9       78.59       66.31      7.06 o 
  -2  -8   9        0.37        3.08      4.05 o 
  -1  -8   9       32.05       24.83      4.70 o 
   0  -8   9       66.52       65.77      6.95 o 
   1  -8   9      110.44      119.50      8.43 o 
   2  -8   9      275.00      286.46     11.02 o 
   3  -8   9      107.35      104.96      8.53 o 
   4  -8   9      123.31      132.17      8.49 o 
   5  -8   9       41.90       47.67      6.17 o 
   6  -8   9      187.83      184.77     10.10 o 
   7  -8   9       53.09       52.30     11.17 o 
   8  -8   9       49.11       37.69     10.00 o 
 -10  -7   9      283.07      292.57     15.99 o 
  -9  -7   9       80.24       70.81      6.05 o 
  -8  -7   9        9.55        7.87      4.57 o 
  -7  -7   9        0.86        2.78      2.75 o 
  -6  -7   9      208.42      166.10      9.45 o 
  -5  -7   9      405.18      398.53     13.45 o 
  -4  -7   9      195.38      186.13      9.88 o 
  -3  -7   9       25.60       21.33      4.56 o 
  -2  -7   9        4.68        4.21      4.74 o 
  -1  -7   9      249.12      226.95     13.06 o 
   0  -7   9      141.70      131.32      8.56 o 
   1  -7   9      119.64      111.36     11.46 o 
   2  -7   9      151.17      133.42      8.49 o 
   3  -7   9       67.81       74.23      6.89 o 
   4  -7   9      127.29      154.34     11.68 o 
   5  -7   9      474.85      508.03     14.14 o 
   6  -7   9      103.29      116.21      9.74 o 
   7  -7   9      558.12      587.60     26.11 o 
   8  -7   9       31.28       32.02     10.97 o 
 -10  -6   9        1.34        6.18      3.82 o 
  -9  -6   9       47.30       40.79      5.53 o 
  -8  -6   9       86.40      107.24     11.09 o 
  -7  -6   9      146.27      138.43     10.44 o 
  -6  -6   9      133.96      124.32      8.62 o 
  -5  -6   9       24.35       17.05      4.22 o 
  -4  -6   9      815.93      898.18     28.30 o 
  -3  -6   9      479.24      504.47     22.00 o 
  -2  -6   9        7.73       12.70      3.86 o 
  -1  -6   9      732.56      722.02     17.28 o 
   0  -6   9      294.35      295.82     25.24 o 
   1  -6   9        5.00        7.00      3.90 o 
   2  -6   9      127.21      132.20     12.07 o 
   3  -6   9      475.86      461.06     17.97 o 
   4  -6   9        1.65        3.33      3.25 o 
   5  -6   9       38.25       41.14      6.01 o 
   6  -6   9      513.27      516.03     29.35 o 
   7  -6   9       64.13       64.04     12.87 o 
   8  -6   9      234.16      241.92     19.07 o 
 -10  -5   9       66.54       60.18      5.41 o 
  -9  -5   9      437.95      450.49     17.57 o 
  -8  -5   9       27.71       23.04      4.44 o 
  -7  -5   9       56.90       38.42      6.71 o 
  -6  -5   9      142.47      153.07     20.10 o 
  -5  -5   9       17.27       20.92      4.66 o 
  -4  -5   9     1164.07     1218.04     31.81 o 
  -3  -5   9      623.62      618.37     18.76 o 
  -2  -5   9        0.77        6.31      3.43 o 
  -1  -5   9        8.30       15.29      4.55 o 
   0  -5   9       29.69       34.14      9.68 o 
   1  -5   9       95.20       93.93     10.42 o 
   2  -5   9       13.80       10.23      5.36 o 
   3  -5   9        0.96        3.49      3.92 o 
   4  -5   9       12.74       10.49      5.05 o 
   5  -5   9       52.30       55.99      8.75 o 
   6  -5   9      314.40      354.75     23.28 o 
   7  -5   9        2.30        2.87      6.92 o 
   8  -5   9       88.49       98.94     14.53 o 
 -11  -4   9       14.31       16.48      5.79 o 
 -10  -4   9       52.96       56.47      5.14 o 
  -9  -4   9       24.93       19.33      3.50 o 
  -8  -4   9        0.08        3.49      3.03 o 
  -7  -4   9      583.60      597.53     14.50 o 
  -6  -4   9      159.95      171.69      9.66 o 
  -5  -4   9        2.97        8.38      3.40 o 
  -4  -4   9      324.34      340.88     12.72 o 
  -3  -4   9     1508.70     1489.31    112.12 o 
  -2  -4   9       61.24       63.57      7.03 o 
  -1  -4   9     1425.81     1452.08     36.30 o 
   0  -4   9      135.45      128.11     12.60 o 
   1  -4   9      270.04      278.05     18.70 o 
   2  -4   9       77.29       88.53     10.37 o 
   3  -4   9       48.71       51.64      8.33 o 
   4  -4   9       64.96       56.07      8.60 o 
   5  -4   9      217.38      204.38     14.51 o 
   6  -4   9        0.49       15.55     10.16 o 
   7  -4   9       83.75      101.89     13.20 o 
   8  -4   9       58.45       45.02     10.28 o 
 -11  -3   9        4.90        1.82      3.20 o 
 -10  -3   9       33.11       27.29      5.08 o 
  -9  -3   9       13.66       12.77      3.58 o 
  -8  -3   9      134.02      133.65     18.24 o 
  -7  -3   9      223.28      230.74     11.58 o 
  -6  -3   9        7.01        7.19      2.88 o 
  -5  -3   9        2.09        5.83      4.16 o 
  -4  -3   9      112.09      130.84      7.31 o 
  -3  -3   9       24.58       25.51      4.37 o 
  -2  -3   9      499.60      456.78     14.87 o 
  -1  -3   9        0.50        4.27      4.35 o 
   0  -3   9      269.72      258.67     11.06 o 
   1  -3   9      758.34      760.63     34.17 o 
   2  -3   9     1416.32     1371.13     38.34 o 
   3  -3   9     1091.01     1094.52     25.81 o 
   4  -3   9      238.67      222.38     15.50 o 
   5  -3   9       35.74       35.47      7.41 o 
   6  -3   9       26.62       17.33      7.89 o 
   7  -3   9       66.14       67.93     12.19 o 
 -11  -2   9      488.70      489.88     19.47 o 
 -10  -2   9      120.29      119.54     25.22 o 
  -9  -2   9      173.61      167.76      7.87 o 
  -8  -2   9      325.16      302.60      8.87 o 
  -7  -2   9       12.65        7.41      3.48 o 
  -6  -2   9      104.57      100.33      7.39 o 
  -5  -2   9      540.22      537.47     14.93 o 
  -4  -2   9       74.85       69.86      5.30 o 
  -3  -2   9      206.69      227.23     10.50 o 
  -2  -2   9      227.10      223.73     10.46 o 
  -1  -2   9      191.00      175.79      9.33 o 
   0  -2   9      316.97      326.85     12.50 o 
   1  -2   9      311.65      276.67     13.94 o 
   2  -2   9       21.62       17.07      4.63 o 
   3  -2   9      598.88      584.09     21.31 o 
   4  -2   9      446.54      407.15     21.39 o 
   5  -2   9       90.46       90.32     12.71 o 
   6  -2   9      129.24      115.17     14.01 o 
   7  -2   9       43.69       44.98     12.02 o 
 -12  -1   9       22.70       20.32     11.78 o 
 -11  -1   9      480.99      465.43     20.93 o 
 -10  -1   9      416.84      429.96     24.13 o 
  -9  -1   9      570.29      526.76     14.84 o 
  -8  -1   9       87.38       78.72      6.17 o 
  -7  -1   9      378.17      360.11      8.57 o 
  -6  -1   9     1300.59     1312.54     24.53 o 
  -5  -1   9      505.67      483.33     14.54 o 
  -4  -1   9       34.42       34.00      4.18 o 
  -3  -1   9      121.85      109.97      6.89 o 
  -2  -1   9      268.60      294.83     12.56 o 
  -1  -1   9      115.42      111.47      6.99 o 
   0  -1   9      277.07      297.22     14.73 o 
   1  -1   9      148.67      137.47      7.71 o 
   2  -1   9        0.30       -0.14      3.07 o 
   3  -1   9      142.26      151.17      8.09 o 
   4  -1   9       39.04       33.42      4.82 o 
   5  -1   9       51.23       60.48     10.36 o 
   6  -1   9       56.63       65.26     14.86 o 
 -12   0   9       22.77       15.18      8.18 o 
 -11   0   9        0.39        3.56      6.44 o 
 -10   0   9        1.56       -0.24      4.49 o 
  -9   0   9      585.57      633.71     28.38 o 
  -8   0   9     1324.74     1384.01     42.43 o 
  -7   0   9       40.57       38.95      3.42 o 
  -6   0   9       18.28       17.09      2.36 o 
  -5   0   9       67.10       56.13      3.78 o 
  -4   0   9        0.81        5.59      3.34 o 
  -3   0   9      174.18      182.35      9.12 o 
  -2   0   9       23.35       26.00      4.45 o 
  -1   0   9      119.00      110.86      7.35 o 
   0   0   9      698.60      710.22     17.34 o 
   1   0   9       26.51       18.91      4.78 o 
   2   0   9      546.26      552.16     15.73 o 
   3   0   9      152.31      138.22      8.43 o 
   4   0   9      145.59      132.18     13.48 o 
   5   0   9        1.61        3.36      7.25 o 
   6   0   9      234.39      281.60     21.62 o 
 -12   1   9      609.87      592.54     20.40 o 
 -11   1   9       15.02       20.52      6.11 o 
 -10   1   9      342.69      309.29     15.59 o 
  -9   1   9      254.54      267.51     14.61 o 
  -8   1   9      568.94      605.21     21.78 o 
  -7   1   9        9.06        9.33      2.14 o 
  -6   1   9       48.99       47.88      2.80 o 
  -5   1   9      612.29      615.67     13.13 o 
  -4   1   9      206.58      206.54      9.70 o 
  -3   1   9       53.68       52.20      5.21 o 
  -2   1   9        3.03        4.49      4.17 o 
  -1   1   9       88.27       86.67      9.49 o 
   0   1   9      397.67      430.25     15.12 o 
   1   1   9      224.50      243.91     10.36 o 
   2   1   9      347.48      324.43     11.73 o 
   3   1   9        8.59       11.71      5.34 o 
   4   1   9       17.68       12.19     10.24 o 
   5   1   9       45.78       57.81     11.50 o 
 -13   2   9      110.17       91.89      9.72 o 
 -12   2   9      159.35      156.55     11.21 o 
 -11   2   9       46.71       42.18      8.95 o 
 -10   2   9     1036.64     1070.07     33.44 o 
  -9   2   9     1719.20     1838.79     63.80 o 
  -8   2   9       88.72      104.89     10.77 o 
  -7   2   9       68.65       64.37      8.91 o 
  -6   2   9        0.09        1.86      1.34 o 
  -5   2   9       46.33       39.21      2.72 o 
  -4   2   9        3.64        3.62      2.85 o 
  -3   2   9        1.68        3.89      3.43 o 
  -2   2   9      738.68      722.75     16.64 o 
  -1   2   9       33.39       39.07      7.29 o 
   0   2   9      108.13       93.68      7.30 o 
   1   2   9       19.51       16.73      4.13 o 
   2   2   9       24.96       31.33      5.67 o 
   3   2   9      239.91      221.30     10.98 o 
   4   2   9       62.22       63.15     12.19 o 
   5   2   9       65.64       77.81     12.51 o 
 -13   3   9        7.36        7.49      4.49 o 
 -12   3   9        2.39        2.75      6.07 o 
 -11   3   9        3.05        8.83      6.96 o 
 -10   3   9        0.01        2.96      5.34 o 
  -9   3   9      603.48      629.46     28.26 o 
  -8   3   9      469.28      485.79     21.94 o 
  -7   3   9      338.58      358.27     24.61 o 
  -6   3   9      569.51      536.40     25.23 o 
  -5   3   9      159.89      149.68      7.02 o 
  -4   3   9     1249.88     1340.52     22.37 o 
  -3   3   9      193.23      187.00      8.16 o 
  -2   3   9      909.39      872.84     24.54 o 
  -1   3   9      144.44      138.94      8.05 o 
   0   3   9       93.87       85.48      7.48 o 
   1   3   9      397.22      365.25     12.87 o 
   2   3   9       97.55       93.56      8.37 o 
   3   3   9       19.98       27.69      9.70 o 
   4   3   9       33.69       43.92     11.34 o 
 -13   4   9       16.39       27.81      5.91 o 
 -12   4   9        0.88        3.08      4.74 o 
 -11   4   9      196.69      185.57     13.52 o 
 -10   4   9       23.09       18.10      6.64 o 
  -9   4   9       21.09       24.13      9.23 o 
  -8   4   9       26.19       29.80      7.04 o 
  -7   4   9       30.78       33.15      4.27 o 
  -6   4   9      124.04      116.42      7.39 o 
  -5   4   9       12.31       13.33      3.09 o 
  -4   4   9      359.88      365.37     12.03 o 
  -3   4   9      661.37      686.27     29.77 o 
  -2   4   9      126.40      121.81     12.12 o 
  -1   4   9       18.44       18.48      5.00 o 
   0   4   9      111.39      111.79      8.21 o 
   1   4   9      458.56      437.02     17.16 o 
   2   4   9       50.31       31.14      5.33 o 
   3   4   9       34.94       34.94      9.76 o 
 -14   5   9       35.49       48.42      8.95 o 
 -13   5   9        8.55        8.58      5.71 o 
 -12   5   9        2.91       12.35      7.45 o 
 -11   5   9       27.23       32.47      8.62 o 
 -10   5   9        0.17        4.82      6.19 o 
  -9   5   9        0.03        8.87      8.78 o 
  -8   5   9        1.44        3.04      6.27 o 
  -7   5   9        3.70        4.10      5.16 o 
  -6   5   9        8.79        6.45      2.45 o 
  -5   5   9      366.54      375.96     13.24 o 
  -4   5   9        5.16        6.85      3.24 o 
  -3   5   9      487.93      483.26     14.73 o 
  -2   5   9      432.58      443.71     13.45 o 
  -1   5   9      380.99      397.36     13.77 o 
   0   5   9        3.72        5.59      4.12 o 
   1   5   9       41.03       42.76     10.75 o 
   2   5   9       93.52       83.49      8.41 o 
 -14   6   9       16.29       14.21      5.71 o 
 -13   6   9       39.89       35.71      8.10 o 
 -12   6   9        0.04        1.38      4.98 o 
 -11   6   9       71.85       78.98     10.12 o 
 -10   6   9      133.81      125.25     12.71 o 
  -9   6   9        7.33        9.55      6.72 o 
  -8   6   9        2.05        3.48      6.48 o 
  -7   6   9       56.76       61.86      9.76 o 
  -6   6   9      676.91      678.79     24.90 o 
  -5   6   9      279.50      277.56     10.32 o 
  -4   6   9      115.58      110.40      7.17 o 
  -3   6   9      191.71      186.30      9.68 o 
  -2   6   9      203.25      204.96     11.20 o 
  -1   6   9       87.77       93.16      7.72 o 
   0   6   9      259.29      248.86     18.95 o 
   1   6   9        0.54        7.27      4.75 o 
 -14   7   9        0.32        4.01      4.61 o 
 -13   7   9        5.32        1.78      5.63 o 
 -12   7   9        0.19        6.44      5.42 o 
 -11   7   9       15.87       10.93      7.93 o 
 -10   7   9      178.23      180.67     14.90 o 
  -9   7   9       68.43       62.46     10.16 o 
  -8   7   9        5.17        0.89      6.23 o 
  -7   7   9       54.33       54.85      9.88 o 
  -6   7   9      665.35      686.28     14.54 o 
  -5   7   9      698.91      706.75     16.19 o 
  -4   7   9       60.36       47.44      5.58 o 
  -3   7   9       82.43       81.53      7.32 o 
  -2   7   9      108.41       88.27      8.76 o 
  -1   7   9       24.56       18.76      4.87 o 
   0   7   9        1.61        4.71      5.00 o 
 -14   8   9        6.81        5.47      4.94 o 
 -13   8   9        2.23        6.48      7.53 o 
 -12   8   9        0.05        2.63      6.52 o 
 -11   8   9      117.91      109.83     12.31 o 
 -10   8   9       46.22       61.09     11.25 o 
  -9   8   9        0.66        5.95      6.80 o 
  -8   8   9       18.60       24.86      8.18 o 
  -7   8   9        1.75        6.80      9.80 o 
  -6   8   9        5.05        8.34      9.31 o 
  -5   8   9        8.59        8.29      4.38 o 
  -4   8   9      690.35      692.72     17.67 o 
  -3   8   9        3.56        7.16      4.64 o 
  -2   8   9        5.24        8.61      5.64 o 
  -1   8   9        0.06        4.87      5.42 o 
 -13   9   9       31.36       49.19      9.43 o 
 -12   9   9       31.22       18.30      7.65 o 
 -11   9   9        6.26        3.97      7.00 o 
 -10   9   9      158.86      167.19     15.91 o 
  -9   9   9      144.18      149.06     16.31 o 
  -8   9   9       47.57       51.17     10.61 o 
  -7   9   9        0.85        3.24      6.03 o 
  -6   9   9      100.39      102.26     12.91 o 
  -5   9   9      165.13      172.25     15.55 o 
  -4   9   9      145.47      170.27     10.09 o 
  -3   9   9      334.59      328.87     28.26 o 
 -12  10   9       32.55       28.82      8.83 o 
 -11  10   9       16.63       18.01      9.11 o 
 -10  10   9       48.45       41.05     10.32 o 
  -9  10   9      217.83      198.77     17.57 o 
  -8  10   9        0.07        3.24      7.45 o 
  -7  10   9      257.97      243.87     19.84 o 
  -6  10   9        1.62        9.63     10.00 o 
   2 -14  10      385.38      418.88     19.01 o 
  -2 -13  10       45.29       38.27      7.75 o 
  -1 -13  10       21.84       23.13      6.65 o 
   0 -13  10       94.41       95.99     10.32 o 
   1 -13  10      658.42      775.51     21.41 o 
   2 -13  10      171.68      160.91     11.25 o 
   3 -13  10       50.13       56.15      7.99 o 
   4 -13  10        3.44        6.68      5.39 o 
   5 -13  10       90.38       89.83     10.42 o 
  -4 -12  10       16.48       20.56      6.20 o 
  -3 -12  10       42.75       43.26      6.71 o 
  -2 -12  10      182.52      175.95     14.41 o 
  -1 -12  10        2.94        6.94      5.10 o 
   0 -12  10        2.04        3.74      5.53 o 
   1 -12  10      140.92      160.11     10.39 o 
   2 -12  10      446.28      456.55     16.31 o 
   3 -12  10        7.94        5.39      4.78 o 
   4 -12  10      143.10      163.67     10.58 o 
   5 -12  10       33.27       27.00      9.78 o 
   6 -12  10       46.37       49.93      8.45 o 
  -6 -11  10      144.37      143.70     17.12 o 
  -5 -11  10       64.57       71.99     11.78 o 
  -4 -11  10        0.39        2.58      4.36 o 
  -3 -11  10        2.15        4.38      4.11 o 
  -2 -11  10       21.41       23.87      5.91 o 
  -1 -11  10       66.62       73.51      7.78 o 
   0 -11  10      289.85      296.42     14.09 o 
   1 -11  10       21.74       23.16      8.83 o 
   2 -11  10       33.78       39.43      9.31 o 
   3 -11  10      937.64      908.53     21.38 o 
   4 -11  10       65.46       61.36      7.38 o 
   5 -11  10       10.30        7.62      4.30 o 
   6 -11  10       66.23       66.14      7.42 o 
  -7 -10  10       36.30       38.18      8.74 o 
  -6 -10  10      121.91      112.44     12.22 o 
  -5 -10  10      380.39      355.54     23.40 o 
  -4 -10  10      229.07      226.23     16.96 o 
  -3 -10  10       38.14       27.21      6.60 o 
  -2 -10  10      193.29      206.38     10.88 o 
  -1 -10  10       13.03       12.55      4.53 o 
   0 -10  10       11.38       15.66      6.52 o 
   1 -10  10       13.19       24.20      6.14 o 
   2 -10  10       37.67       30.94      5.62 o 
   3 -10  10      253.91      278.60     43.48 o 
   4 -10  10       10.23       14.65      6.72 o 
   5 -10  10      152.39      186.75     14.31 o 
   6 -10  10       31.58       33.05      5.67 o 
   7 -10  10      298.27      319.65     23.93 o 
  -8  -9  10       13.55       14.84      4.89 o 
  -7  -9  10      102.72       92.24     11.99 o 
  -6  -9  10      630.45      622.87     34.59 o 
  -5  -9  10       15.02       18.68      4.85 o 
  -4  -9  10       41.57       40.12      6.30 o 
  -3  -9  10        0.04        5.52      4.25 o 
  -2  -9  10        4.45        0.89      6.19 o 
  -1  -9  10       44.36       62.77      9.11 o 
   0  -9  10       84.79       86.33      7.88 o 
   1  -9  10       41.88       44.17      6.29 o 
   2  -9  10      169.04      167.35     10.23 o 
   3  -9  10       25.55       24.31      5.71 o 
   4  -9  10      549.23      562.47     20.17 o 
   5  -9  10        1.14       13.52      8.54 o 
   6  -9  10       25.41       28.75      5.01 o 
   7  -9  10        0.58        7.04      7.45 o 
  -9  -8  10       13.14       10.49      5.83 o 
  -8  -8  10        0.47        2.38      2.73 o 
  -7  -8  10      127.43      103.98     11.74 o 
  -6  -8  10        1.01        4.24      4.77 o 
  -5  -8  10      223.45      218.98     10.72 o 
  -4  -8  10       37.88       38.34      8.87 o 
  -3  -8  10       62.21       50.71      6.22 o 
  -2  -8  10       15.73       15.11      4.28 o 
  -1  -8  10     3088.62     3173.71     41.49 o 
   0  -8  10     1282.20     1329.63     47.34 o 
   1  -8  10       13.16       16.21      4.07 o 
   2  -8  10      161.76      152.26      8.90 o 
   3  -8  10       36.95       31.74      6.08 o 
   4  -8  10      219.32      220.05     10.44 o 
   5  -8  10      280.77      315.90     12.21 o 
   6  -8  10      118.01      121.62      8.66 o 
   7  -8  10        0.90       11.58      8.26 o 
 -10  -7  10      114.21      148.76      9.06 o 
  -9  -7  10       21.33       13.72      6.84 o 
  -8  -7  10        3.10        8.01      3.94 o 
  -7  -7  10       13.50       17.35      5.64 o 
  -6  -7  10      498.15      513.87     17.23 o 
  -5  -7  10      231.87      221.68     10.25 o 
  -4  -7  10       26.76       20.51      4.21 o 
  -3  -7  10       76.83       85.00      7.49 o 
  -2  -7  10       43.18       41.14      5.74 o 
  -1  -7  10      354.10      364.22     20.16 o 
   0  -7  10      648.32      661.89     30.20 o 
   1  -7  10     1147.86     1129.38     24.87 o 
   2  -7  10       57.45       56.61      6.41 o 
   3  -7  10       41.97       51.96      6.69 o 
   4  -7  10      145.12      131.93      8.12 o 
   5  -7  10      164.41      149.90     14.41 o 
   6  -7  10      332.30      331.02     22.27 o 
   7  -7  10      191.78      184.52     19.11 o 
 -10  -6  10       21.57       12.99      4.45 o 
  -9  -6  10        3.62        3.22      3.22 o 
  -8  -6  10      230.00      211.28     12.89 o 
  -7  -6  10        0.17        4.05      2.91 o 
  -6  -6  10       44.07       37.19      7.63 o 
  -5  -6  10      763.52      736.96     27.83 o 
  -4  -6  10       27.95       22.46      5.13 o 
  -3  -6  10       52.06       49.77      7.24 o 
  -2  -6  10      207.65      207.36     10.46 o 
  -1  -6  10      495.52      487.84     15.19 o 
   0  -6  10     1647.59     1680.37     96.77 o 
   1  -6  10      547.33      556.77     22.56 o 
   2  -6  10      313.27      317.12     12.52 o 
   3  -6  10        2.81        6.44      3.04 o 
   4  -6  10       14.71       15.26      9.15 o 
   5  -6  10       21.48       24.11      4.40 o 
   6  -6  10      152.66      152.78     17.41 o 
   7  -6  10        6.85       11.74     11.05 o 
 -11  -5  10       81.85       77.20      9.63 o 
 -10  -5  10       23.67       18.26      5.30 o 
  -9  -5  10       83.10       72.72      8.71 o 
  -8  -5  10       35.75       45.30      7.83 o 
  -7  -5  10      454.57      417.99     17.47 o 
  -6  -5  10      268.04      235.12     10.20 o 
  -5  -5  10      315.31      348.10     14.78 o 
  -4  -5  10       14.10       14.34      4.15 o 
  -3  -5  10      317.75      294.86     10.78 o 
  -2  -5  10       17.22       16.35      4.85 o 
  -1  -5  10       77.85       83.49      9.31 o 
   0  -5  10      272.30      294.07     15.86 o 
   1  -5  10       46.11       46.19      7.97 o 
   2  -5  10      443.25      448.69     28.36 o 
   3  -5  10      101.83      106.07     16.44 o 
   4  -5  10        0.20        5.06      4.09 o 
   5  -5  10       62.58       55.19      9.74 o 
   6  -5  10       29.23       43.03     10.57 o 
   7  -5  10        0.32       10.57     11.46 o 
 -11  -4  10       15.80       15.79      5.67 o 
 -10  -4  10        0.25        3.44      3.81 o 
  -9  -4  10       24.88       24.41      9.03 o 
  -8  -4  10       39.65       36.58      8.00 o 
  -7  -4  10      119.21      108.74     21.37 o 
  -6  -4  10       89.34       86.13      7.47 o 
  -5  -4  10      479.55      495.91     13.92 o 
  -4  -4  10      114.15      112.79     10.40 o 
  -3  -4  10       30.31       28.69      7.15 o 
  -2  -4  10      362.95      360.81     19.21 o 
  -1  -4  10      572.82      581.45     15.33 o 
   0  -4  10      235.67      270.73     14.49 o 
   1  -4  10     1833.39     1895.77     54.75 o 
   2  -4  10      394.41      428.01     23.22 o 
   3  -4  10       16.05       18.22      6.40 o 
   4  -4  10      239.71      211.15     14.51 o 
   5  -4  10       33.70       19.51      8.26 o 
   6  -4  10       76.24       83.03     12.43 o 
   7  -4  10       86.73       68.29     12.55 o 
 -10  -3  10        2.36        7.41      4.74 o 
  -9  -3  10        0.02        1.86      1.88 o 
  -8  -3  10       22.85       25.54      6.69 o 
  -7  -3  10      154.69      161.12      9.35 o 
  -6  -3  10      317.36      326.48     14.76 o 
  -5  -3  10        0.55        3.03      3.28 o 
  -4  -3  10      419.35      417.72     18.82 o 
  -3  -3  10      121.78      122.58      7.82 o 
  -2  -3  10      713.83      697.34     16.65 o 
  -1  -3  10      203.26      188.51     12.81 o 
   0  -3  10      300.45      309.54     11.51 o 
   1  -3  10      193.38      187.99     10.42 o 
   2  -3  10      640.52      629.42     17.64 o 
   3  -3  10      322.76      320.22     12.18 o 
   4  -3  10      403.68      426.80     16.18 o 
   5  -3  10        0.26        6.32      7.61 o 
   6  -3  10      153.09      170.84     16.64 o 
 -12  -2  10      102.37       84.45     20.93 o 
 -11  -2  10        1.09        3.48      5.67 o 
 -10  -2  10       58.24       45.34     15.75 o 
  -9  -2  10        0.00        0.53      1.31 o 
  -8  -2  10      113.82      109.10     18.99 o 
  -7  -2  10      176.38      195.69      7.23 o 
  -6  -2  10      192.78      199.44     10.75 o 
  -5  -2  10       62.88       64.87      5.52 o 
  -4  -2  10      659.04      686.60     38.86 o 
  -3  -2  10      665.61      695.92     15.83 o 
  -2  -2  10       22.67       19.41      4.92 o 
  -1  -2  10      639.76      663.17     31.84 o 
   0  -2  10       63.30       71.19     10.12 o 
   1  -2  10       24.40       15.75      4.28 o 
   2  -2  10      388.76      372.08     13.13 o 
   3  -2  10      148.43      163.72      8.97 o 
   4  -2  10      138.46      144.79     24.43 o 
   5  -2  10      320.83      353.45     22.35 o 
   6  -2  10        3.84       12.75     10.28 o 
 -12  -1  10       80.84       70.93     30.28 o 
 -11  -1  10       22.04       14.70      7.98 o 
 -10  -1  10        7.38        8.14      5.67 o 
  -9  -1  10      142.82      137.84     13.24 o 
  -8  -1  10      150.20      150.79      6.17 o 
  -7  -1  10        2.83        1.22      1.61 o 
  -6  -1  10       10.96       10.35      2.02 o 
  -5  -1  10       85.10       90.04      7.29 o 
  -4  -1  10        0.56        2.80      4.15 o 
  -3  -1  10      308.79      332.34     15.90 o 
  -2  -1  10      532.91      550.51     14.75 o 
  -1  -1  10      230.77      223.86      9.72 o 
   0  -1  10      319.84      296.30     14.47 o 
   1  -1  10       81.10       78.90      7.98 o 
   2  -1  10        8.10        7.53      4.11 o 
   3  -1  10       56.37       38.02      5.27 o 
   4  -1  10      226.11      246.01     18.01 o 
   5  -1  10        4.85       16.15     10.85 o 
 -13   0  10        6.38        4.09      4.13 o 
 -12   0  10       35.02       24.09      8.91 o 
 -11   0  10       14.54       18.74      6.72 o 
 -10   0  10       25.58       17.89      4.94 o 
  -9   0  10      183.76      167.48     12.43 o 
  -8   0  10      287.71      281.42     18.12 o 
  -7   0  10       14.26       13.79      4.51 o 
  -6   0  10      167.21      158.86      6.32 o 
  -5   0  10     1196.53     1222.44     20.02 o 
  -4   0  10        0.61        5.97      4.28 o 
  -3   0  10      241.65      268.99     13.50 o 
  -2   0  10        0.06        5.48      4.21 o 
  -1   0  10      170.74      174.98      9.33 o 
   0   0  10      564.79      566.80     16.32 o 
   1   0  10      118.88      115.61     11.42 o 
   2   0  10      380.17      331.73     11.99 o 
   3   0  10       37.87       40.64      5.60 o 
   4   0  10      109.48      142.30     15.83 o 
   5   0  10       25.03       31.13     10.81 o 
 -13   1  10       36.01       32.26     10.97 o 
 -12   1  10       42.31       44.21      7.17 o 
 -11   1  10      486.85      482.14     19.71 o 
 -10   1  10       12.90       10.20      6.72 o 
  -9   1  10     1475.11     1607.80     45.70 o 
  -8   1  10      680.33      706.82     31.78 o 
  -7   1  10       45.85       51.90      2.92 o 
  -6   1  10       12.25        9.02      2.75 o 
  -5   1  10      319.48      311.11     14.40 o 
  -4   1  10      193.98      202.17      8.95 o 
  -3   1  10      491.25      474.44     14.63 o 
  -2   1  10       44.53       35.01      5.43 o 
  -1   1  10       28.92       32.24      6.74 o 
   0   1  10       80.84       80.50      7.01 o 
   1   1  10      537.24      495.59     14.68 o 
   2   1  10        0.02        6.40      5.69 o 
   3   1  10       29.02       42.91      9.51 o 
   4   1  10      130.51      120.03     14.86 o 
 -13   2  10        2.83        1.74      3.68 o 
 -12   2  10        8.46        6.11      4.78 o 
 -11   2  10       13.58       13.24      5.83 o 
 -10   2  10      266.21      302.61     19.43 o 
  -9   2  10        0.18        3.68      6.32 o 
  -8   2  10      990.48     1045.98     42.18 o 
  -7   2  10      260.96      245.94     11.78 o 
  -6   2  10      116.51      121.06      5.74 o 
  -5   2  10      133.32      139.17      6.40 o 
  -4   2  10      469.38      460.04     12.66 o 
  -3   2  10       26.78       35.30      5.00 o 
  -2   2  10       64.22       59.50      5.94 o 
  -1   2  10      203.05      209.18     20.06 o 
   0   2  10      182.88      171.28      9.01 o 
   1   2  10       11.03       11.33      5.63 o 
   2   2  10     1041.55     1031.40     28.72 o 
   3   2  10        0.27        3.00      7.29 o 
 -13   3  10      528.21      585.29     21.66 o 
 -12   3  10      201.94      224.15     15.95 o 
 -11   3  10      161.00      157.31     12.75 o 
 -10   3  10        0.15        9.84      8.34 o 
  -9   3  10      460.40      494.29     22.91 o 
  -8   3  10        2.44        1.66      5.95 o 
  -7   3  10      120.17      117.12     11.98 o 
  -6   3  10        8.82       11.69      2.84 o 
  -5   3  10      867.51      906.47     28.94 o 
  -4   3  10       10.92       11.82      4.53 o 
  -3   3  10      106.48      115.32      7.19 o 
  -2   3  10       55.34       58.01      9.78 o 
  -1   3  10      175.58      177.64      9.47 o 
   0   3  10        4.57        9.04      4.70 o 
   1   3  10      866.97      848.46     20.13 o 
   2   3  10      319.59      295.29     16.13 o 
   3   3  10        3.66        7.57     10.28 o 
 -13   4  10        6.59        9.23      6.36 o 
 -12   4  10       35.95       34.77      8.58 o 
 -11   4  10       78.10       67.52      9.31 o 
 -10   4  10       10.63       10.53      5.87 o 
  -9   4  10       33.82       39.96      8.78 o 
  -8   4  10       51.65       50.00      9.43 o 
  -7   4  10      168.57      192.09     14.74 o 
  -6   4  10      551.84      515.18     16.50 o 
  -5   4  10       21.27       28.13      8.46 o 
  -4   4  10      189.66      187.38      8.52 o 
  -3   4  10       11.19        9.57      4.01 o 
  -2   4  10        0.81        5.78      4.33 o 
  -1   4  10        0.67        6.74      5.44 o 
   0   4  10       80.79       69.98      7.65 o 
   1   4  10       94.06       69.25      7.04 o 
   2   4  10      162.63      133.96      9.88 o 
 -14   5  10       19.97       10.73      6.72 o 
 -13   5  10        8.31       18.54      7.81 o 
 -12   5  10       41.70       60.97      9.27 o 
 -11   5  10      201.59      175.21     14.94 o 
 -10   5  10       93.99      101.81     11.82 o 
  -9   5  10       35.88       37.45      8.62 o 
  -8   5  10      466.59      478.14     22.22 o 
  -7   5  10        0.52       -0.36      5.71 o 
  -6   5  10      630.40      649.98     15.57 o 
  -5   5  10      173.05      157.49      7.65 o 
  -4   5  10       11.33       16.35      5.87 o 
  -3   5  10      510.62      503.71     14.38 o 
  -2   5  10      148.15      148.82     10.85 o 
  -1   5  10       63.31       66.19      6.88 o 
   0   5  10      236.64      200.72     10.66 o 
   1   5  10        4.54        5.62      3.92 o 
 -14   6  10        3.35        6.36      4.90 o 
 -13   6  10        0.12       11.13     10.16 o 
 -12   6  10        0.63       11.50      8.22 o 
 -11   6  10      156.15      171.97     15.34 o 
 -10   6  10       17.99       14.33      8.38 o 
  -9   6  10      175.02      190.15     14.82 o 
  -8   6  10        3.65       13.68      7.57 o 
  -7   6  10      129.69      153.39     15.71 o 
  -6   6  10      342.44      331.55     19.15 o 
  -5   6  10      110.62      104.27      8.76 o 
  -4   6  10      157.29      152.75      9.06 o 
  -3   6  10        4.57        3.32      3.70 o 
  -2   6  10        8.02        7.82      4.42 o 
  -1   6  10       45.57       45.96      6.49 o 
   0   6  10       10.35        6.12      4.10 o 
 -14   7  10       60.54       62.63     11.50 o 
 -13   7  10       53.29       45.22      9.11 o 
 -12   7  10      273.14      285.89     18.66 o 
 -11   7  10      188.07      164.12     14.65 o 
 -10   7  10       16.14       18.30      8.10 o 
  -9   7  10       76.55       81.94     12.47 o 
  -8   7  10      128.30      136.67     14.98 o 
  -7   7  10        0.44        5.06      6.96 o 
  -6   7  10      223.58      215.61     17.81 o 
  -5   7  10      160.64      165.49     15.34 o 
  -4   7  10       20.33       23.14      5.40 o 
  -3   7  10        6.91       11.65      6.88 o 
  -2   7  10       74.18       76.15      7.50 o 
 -13   8  10        0.03        3.12      5.06 o 
 -12   8  10       52.12       49.19      9.76 o 
 -11   8  10      277.24      299.73     19.51 o 
 -10   8  10      461.26      430.61     24.21 o 
  -9   8  10       57.88       58.58      9.92 o 
  -8   8  10       10.40        8.18      7.53 o 
  -7   8  10       46.48       41.05      9.80 o 
  -6   8  10        1.01        2.39      7.04 o 
  -5   8  10       89.03       87.32     11.98 o 
  -4   8  10      127.39      138.45     14.09 o 
  -3   8  10        3.11        4.23      4.52 o 
 -12   9  10       26.73       27.81      9.39 o 
 -11   9  10      188.76      171.81     16.72 o 
 -10   9  10        4.57        8.58     10.53 o 
  -9   9  10       10.74        7.45      9.80 o 
  -8   9  10       80.40       79.51     13.16 o 
  -7   9  10      100.10      102.99     13.72 o 
  -6   9  10        3.19        3.08      9.51 o 
  -5   9  10       13.54       24.49      9.31 o 
  -9  10  10       35.60       44.13     11.13 o 
  -1 -13  11       21.41       19.75      5.15 o 
   0 -13  11      131.83      142.13     11.03 o 
   1 -13  11        0.86        5.37      4.76 o 
   2 -13  11       25.83       14.34      5.54 o 
   3 -13  11        9.65       10.31      5.17 o 
  -4 -12  11       11.09       13.82      5.57 o 
  -3 -12  11      254.15      253.24     14.19 o 
  -2 -12  11        3.04        9.94      5.75 o 
  -1 -12  11        0.11        6.32      5.41 o 
   0 -12  11       35.40       27.22      5.81 o 
   1 -12  11       68.06       59.88      7.57 o 
   2 -12  11       23.99       23.10      7.38 o 
   3 -12  11      246.81      269.17     13.55 o 
   4 -12  11       12.98        6.78      5.86 o 
  -5 -11  11       38.05       32.68      6.72 o 
  -4 -11  11      383.37      438.15     15.85 o 
  -3 -11  11      282.96      318.64     14.33 o 
  -2 -11  11        9.79       10.71      4.63 o 
  -1 -11  11       91.79       93.00     10.63 o 
   0 -11  11       13.11       14.91      5.57 o 
   1 -11  11      156.22      169.39     18.44 o 
   2 -11  11       62.97       64.27      7.73 o 
   3 -11  11      151.31      143.64     13.64 o 
   4 -11  11        0.00        2.98      5.33 o 
   5 -11  11       82.32      100.99     10.07 o 
  -7 -10  11       34.55       34.29      8.74 o 
  -6 -10  11        5.41        3.21      4.16 o 
  -5 -10  11      113.75      140.85     10.20 o 
  -4 -10  11        0.24        4.15      4.12 o 
  -3 -10  11        7.65       10.69      4.56 o 
  -2 -10  11      240.78      256.61     13.48 o 
  -1 -10  11      137.31      145.24     10.07 o 
   0 -10  11       18.44       13.55      4.99 o 
   1 -10  11       51.86       40.79      6.75 o 
   2 -10  11      198.29      206.72     11.29 o 
   3 -10  11        7.26        8.10      5.12 o 
   4 -10  11      824.40      904.67     23.76 o 
   5 -10  11       74.57       82.33      7.91 o 
   6 -10  11      132.75      138.69     11.80 o 
  -8  -9  11        3.15        3.97      4.65 o 
  -7  -9  11       25.23       25.03      5.09 o 
  -6  -9  11       26.46       20.75      5.57 o 
  -5  -9  11      155.90      187.15     10.59 o 
  -4  -9  11        0.16        4.54      4.96 o 
  -3  -9  11      128.60      131.36     11.36 o 
  -2  -9  11      301.43      334.42     13.27 o 
  -1  -9  11      355.15      382.88     23.28 o 
   0  -9  11       93.05      115.62      8.53 o 
   1  -9  11        0.52        7.10      5.35 o 
   2  -9  11        6.75       13.60      7.89 o 
   3  -9  11      595.12      617.53     22.57 o 
   4  -9  11      272.59      313.79     13.43 o 
   5  -9  11       89.33       73.65      7.16 o 
   6  -9  11       65.23       51.09     10.57 o 
  -9  -8  11       12.64        6.69      3.50 o 
  -8  -8  11      108.58      116.59     22.29 o 
  -7  -8  11      244.82      253.75     11.83 o 
  -6  -8  11      123.32      132.48      9.70 o 
  -5  -8  11        2.57        8.02      4.45 o 
  -4  -8  11       11.41       15.07      4.85 o 
  -3  -8  11      189.97      199.73     10.69 o 
  -2  -8  11        0.41        5.67      4.60 o 
  -1  -8  11      161.51      147.73      9.07 o 
   0  -8  11      348.49      360.64     20.81 o 
   1  -8  11        2.34        3.30      4.22 o 
   2  -8  11        8.90       11.56      4.92 o 
   3  -8  11      608.05      635.06     21.52 o 
   4  -8  11       46.43       42.51     10.36 o 
   5  -8  11      991.65     1082.71     22.57 o 
   6  -8  11      112.66      119.30     15.30 o 
 -10  -7  11       15.75       21.90      7.21 o 
  -9  -7  11       65.32       62.60     13.26 o 
  -8  -7  11      191.24      188.34     12.84 o 
  -7  -7  11      160.03      153.25     10.07 o 
  -6  -7  11      328.83      363.39     12.47 o 
  -5  -7  11       40.01       35.60      5.29 o 
  -4  -7  11       61.50       65.03      8.40 o 
  -3  -7  11       28.80       24.63      5.19 o 
  -2  -7  11        5.33        3.39      2.73 o 
  -1  -7  11      985.12      971.84     25.43 o 
   0  -7  11        3.26        8.13      3.59 o 
   1  -7  11      173.19      177.97     24.31 o 
   2  -7  11      245.33      235.65     16.64 o 
   3  -7  11       11.85       15.79      4.77 o 
   4  -7  11      242.81      229.20     10.68 o 
   5  -7  11       30.95       35.82     11.86 o 
   6  -7  11      206.12      196.26     19.15 o 
 -10  -6  11       49.14       31.66      9.27 o 
  -9  -6  11      267.67      244.54     10.56 o 
  -8  -6  11       31.90       34.57      7.27 o 
  -7  -6  11       28.24       18.36      4.59 o 
  -6  -6  11       35.92       46.00      6.57 o 
  -5  -6  11      402.87      463.10     19.56 o 
  -4  -6  11      392.72      400.69     14.06 o 
  -3  -6  11      170.45      187.67     16.03 o 
  -2  -6  11       47.52       44.86      7.51 o 
  -1  -6  11       50.76       57.55      7.45 o 
   0  -6  11     1516.87     1574.83     44.51 o 
   1  -6  11       21.53       19.02      5.61 o 
   2  -6  11       80.75       84.45      9.39 o 
   3  -6  11        3.34        5.37      4.46 o 
   4  -6  11        2.16        3.36      2.47 o 
   5  -6  11        1.59        1.82      3.03 o 
   6  -6  11      179.94      190.79     18.46 o 
 -11  -5  11       34.00       36.52      6.84 o 
 -10  -5  11       84.67       77.81      9.31 o 
  -9  -5  11        0.04        4.20      2.64 o 
  -8  -5  11        8.38        7.69      3.16 o 
  -7  -5  11        0.46        4.24      3.68 o 
  -6  -5  11      537.28      504.11     19.40 o 
  -5  -5  11      298.52      326.93     14.40 o 
  -4  -5  11      265.21      289.13     14.97 o 
  -3  -5  11       55.52       62.58      7.93 o 
  -2  -5  11       78.99       96.44      9.63 o 
  -1  -5  11      855.83      862.60     25.52 o 
   0  -5  11      126.73      134.74     11.11 o 
   1  -5  11       38.03       48.47      9.26 o 
   2  -5  11      224.42      239.24     18.60 o 
   3  -5  11      220.28      197.82     17.79 o 
   4  -5  11        2.91        8.44      4.23 o 
   5  -5  11       11.13       17.16     11.90 o 
   6  -5  11      315.55      346.33     24.94 o 
 -11  -4  11       59.77       63.76      8.02 o 
 -10  -4  11        4.06        7.69      5.30 o 
  -9  -4  11       38.71       35.79     11.32 o 
  -8  -4  11      186.07      204.50     13.99 o 
  -7  -4  11       71.34       62.72      6.18 o 
  -6  -4  11      279.43      282.99     18.80 o 
  -5  -4  11       53.37       57.11      6.79 o 
  -4  -4  11       53.04       48.59      7.27 o 
  -3  -4  11        2.15        4.61      3.77 o 
  -2  -4  11      206.06      213.66     23.84 o 
  -1  -4  11        5.95        7.70      5.92 o 
   0  -4  11     1643.24     1685.77     56.72 o 
   1  -4  11      159.89      163.41     20.40 o 
   2  -4  11      186.52      176.49     13.95 o 
   3  -4  11        7.42        5.85      4.29 o 
   4  -4  11      113.89      108.33     11.76 o 
   5  -4  11        2.42       19.76     11.50 o 
 -12  -3  11        0.82        3.68      3.85 o 
 -11  -3  11       49.86       66.11     19.23 o 
 -10  -3  11       12.08       12.06      5.51 o 
  -9  -3  11      115.79      116.10     37.57 o 
  -8  -3  11       11.75       11.33      4.26 o 
  -7  -3  11      104.57      109.35     12.49 o 
  -6  -3  11      619.63      647.43     20.69 o 
  -5  -3  11        7.99       10.46      3.86 o 
  -4  -3  11        1.82        5.88      3.84 o 
  -3  -3  11      613.22      639.75     20.15 o 
  -2  -3  11        0.31        0.46      3.37 o 
  -1  -3  11       35.58       30.68      5.37 o 
   0  -3  11        5.80        7.56      4.26 o 
   1  -3  11        1.24        3.54      3.92 o 
   2  -3  11       49.85       63.86      8.16 o 
   3  -3  11       83.84       92.33     11.12 o 
   4  -3  11        1.45        2.69      3.15 o 
   5  -3  11        7.68        6.36     10.61 o 
 -12  -2  11      286.67      347.54     19.19 o 
 -11  -2  11       81.25       65.82     21.09 o 
 -10  -2  11        5.37        1.54      5.91 o 
  -9  -2  11       51.83       63.84     25.02 o 
  -8  -2  11      143.55      139.10     10.67 o 
  -7  -2  11      186.48      186.89     13.64 o 
  -6  -2  11      498.62      487.50     15.40 o 
  -5  -2  11        5.03        5.21      3.12 o 
  -4  -2  11       53.58       58.48      5.70 o 
  -3  -2  11        1.97        6.24      4.24 o 
  -2  -2  11      851.58      847.08     24.63 o 
  -1  -2  11      734.81      745.72     46.49 o 
   0  -2  11        7.75       10.68      6.30 o 
   1  -2  11       10.16       15.43      4.11 o 
   2  -2  11        0.86        6.91      4.92 o 
   3  -2  11       23.01       24.72      5.55 o 
   4  -2  11       10.15       11.17     10.36 o 
   5  -2  11        0.01        2.75     10.81 o 
 -13  -1  11        5.40        6.88      7.00 o 
 -12  -1  11      216.40      181.32     40.68 o 
 -11  -1  11      157.48      156.67     12.67 o 
 -10  -1  11       54.37       40.04      8.30 o 
  -9  -1  11      148.78      142.54     13.12 o 
  -8  -1  11       10.06        7.65      5.67 o 
  -7  -1  11      368.87      385.34     10.73 o 
  -6  -1  11       94.98       97.61      5.68 o 
  -5  -1  11       85.69       79.31      5.68 o 
  -4  -1  11      107.61      109.00      9.96 o 
  -3  -1  11       52.78       44.13      5.37 o 
  -2  -1  11      125.52      123.51      8.00 o 
  -1  -1  11      522.07      518.82     15.89 o 
   0  -1  11      104.00       95.25     15.48 o 
   1  -1  11       20.91       22.61      5.63 o 
   2  -1  11       13.61       11.81      4.12 o 
   3  -1  11       27.46       22.48      5.26 o 
   4  -1  11      186.57      193.51     17.61 o 
 -13   0  11       51.40       39.75     11.42 o 
 -12   0  11       10.57        9.19      8.22 o 
 -11   0  11      826.95      884.26     37.28 o 
 -10   0  11       27.37       25.38      7.77 o 
  -9   0  11      315.07      346.65     19.92 o 
  -8   0  11       23.13       30.32      8.95 o 
  -7   0  11       49.02       47.40      3.70 o 
  -6   0  11       35.61       38.99      3.99 o 
  -5   0  11      517.84      527.88     16.50 o 
  -4   0  11       31.77       33.05      4.66 o 
  -3   0  11      295.18      314.35     11.24 o 
  -2   0  11       74.00       80.14      6.96 o 
  -1   0  11      234.54      227.46     10.25 o 
   0   0  11      246.19      244.48     10.86 o 
   1   0  11       14.09       14.13     10.20 o 
   2   0  11        9.13        6.61      4.83 o 
   3   0  11      198.98      202.94     17.08 o 
   4   0  11      109.39      106.35     13.68 o 
 -13   1  11        1.72        5.34      4.25 o 
 -12   1  11       57.02       67.52     10.73 o 
 -11   1  11      494.69      495.34     21.78 o 
 -10   1  11      220.09      235.12     15.50 o 
  -9   1  11      109.32      106.39     11.54 o 
  -8   1  11      442.54      464.74     22.51 o 
  -7   1  11       97.82      100.27     11.05 o 
  -6   1  11      157.35      158.56      6.76 o 
  -5   1  11        8.13        6.91      2.88 o 
  -4   1  11       88.31       84.85      6.59 o 
  -3   1  11        3.35        5.94      4.11 o 
  -2   1  11       42.34       28.98      5.93 o 
  -1   1  11        2.56        5.77      5.28 o 
   0   1  11      193.03      205.48     11.23 o 
   1   1  11        0.83        4.99      3.81 o 
   2   1  11       54.14       48.50      6.54 o 
   3   1  11        3.58        4.61      7.61 o 
 -13   2  11        1.13        1.17      3.85 o 
 -12   2  11       56.06       50.81      9.07 o 
 -11   2  11      125.97      123.43     12.31 o 
 -10   2  11      182.39      167.96     13.68 o 
  -9   2  11       95.32      125.86     15.02 o 
  -8   2  11      118.31      120.11     12.19 o 
  -7   2  11        0.51        8.54      6.92 o 
  -6   2  11      126.86      125.28      6.48 o 
  -5   2  11       42.87       33.55      4.56 o 
  -4   2  11      198.30      213.13     10.42 o 
  -3   2  11       30.29       35.64      4.73 o 
  -2   2  11       81.76       91.92      7.67 o 
  -1   2  11      170.27      140.72      8.39 o 
   0   2  11      214.73      202.41     12.29 o 
   1   2  11        0.38        5.29      4.15 o 
   2   2  11       38.98       46.49      8.80 o 
 -14   3  11       49.89       25.54      7.29 o 
 -13   3  11      181.01      156.26     13.08 o 
 -12   3  11      155.53      139.83     12.55 o 
 -11   3  11      249.88      256.33     18.54 o 
 -10   3  11       50.45       43.96      9.07 o 
  -9   3  11        6.80        9.55      6.40 o 
  -8   3  11        8.12       10.44      6.84 o 
  -7   3  11        9.63        7.12      6.52 o 
  -6   3  11       54.94       49.99      6.70 o 
  -5   3  11       81.04       88.76      6.21 o 
  -4   3  11       41.32       35.83      5.45 o 
  -3   3  11       40.57       52.27      6.82 o 
  -2   3  11        0.23        9.34      5.87 o 
  -1   3  11        0.07        4.84      3.86 o 
   0   3  11        2.79        4.84      4.38 o 
   1   3  11       13.16        9.53      4.79 o 
 -14   4  11        2.23        7.93      5.95 o 
 -13   4  11       13.82        9.51      8.50 o 
 -12   4  11      444.69      490.12     22.71 o 
 -11   4  11       14.87       14.70      6.60 o 
 -10   4  11      336.24      339.85     19.23 o 
  -8   4  11      341.27      377.13     20.81 o 
  -7   4  11       16.32       13.24      7.04 o 
  -6   4  11       66.63       72.02     10.40 o 
  -5   4  11       10.95       10.00      3.09 o 
  -4   4  11       57.60       66.61      6.67 o 
  -3   4  11        1.09        8.83      5.07 o 
  -2   4  11      675.54      644.12     17.05 o 
  -1   4  11       12.79       17.85      8.42 o 
   0   4  11      111.47       76.01      7.59 o 
 -14   5  11        4.43        6.27      6.56 o 
 -13   5  11       41.56       47.53     11.01 o 
 -12   5  11        0.32        8.87      8.66 o 
 -11   5  11      103.72      104.57     12.39 o 
 -10   5  11        3.25       10.36      6.48 o 
  -9   5  11       99.41      115.01     12.95 o 
  -8   5  11      105.31      123.84     15.30 o 
  -7   5  11      134.10      144.89     15.14 o 
  -6   5  11        0.64        3.44      6.27 o 
  -5   5  11       83.95       81.30     16.01 o 
  -4   5  11      195.91      192.53     10.50 o 
  -3   5  11        0.13        3.68      3.49 o 
  -2   5  11      131.66      131.00     18.46 o 
  -1   5  11      134.69      142.73      9.58 o 
 -13   6  11       89.09       96.06     11.54 o 
 -12   6  11        2.93       19.03      9.51 o 
 -11   6  11       46.60       45.58     10.16 o 
 -10   6  11       48.44       36.47      9.03 o 
  -9   6  11        0.37        3.44      6.88 o 
  -8   6  11       97.52       95.66     12.19 o 
  -7   6  11      241.46      250.95     17.53 o 
  -6   6  11       49.47       52.71     10.24 o 
  -5   6  11       79.48       85.01     12.10 o 
  -4   6  11      171.44      158.56     10.77 o 
  -3   6  11      115.04      118.20      8.78 o 
  -2   6  11       24.79       19.55      8.74 o 
 -13   7  11       53.86       53.76     10.08 o 
 -12   7  11      123.73      138.77     16.27 o 
 -11   7  11        5.63        6.96      7.37 o 
 -10   7  11       44.88       58.38     11.13 o 
  -9   7  11       11.75        8.54      7.04 o 
  -8   7  11       48.52       45.50     11.25 o 
  -7   7  11        5.48        7.98      6.72 o 
  -6   7  11      206.56      240.34     17.81 o 
  -5   7  11      216.69      179.62     16.07 o 
  -4   7  11        0.82        5.10      6.60 o 
  -3   7  11       45.81       38.86      6.46 o 
 -12   8  11       46.45       34.13      9.96 o 
 -11   8  11       66.36       71.90     11.74 o 
 -10   8  11       15.44        9.03      7.57 o 
  -9   8  11       94.24      101.08     14.17 o 
  -8   8  11       34.86       41.21     11.13 o 
  -7   8  11       86.75       77.08     11.94 o 
  -6   8  11      400.32      404.34     26.52 o 
  -5   8  11       94.36       80.07     12.71 o 
  -2 -12  12        2.05        8.05      5.66 o 
  -1 -12  12       26.39       31.91      6.23 o 
   0 -12  12       14.45       13.95      4.97 o 
   1 -12  12      454.58      454.98     23.95 o 
   2 -12  12      218.90      242.39     28.58 o 
  -5 -11  12        0.04        6.43      5.61 o 
  -4 -11  12      122.88       96.94      8.88 o 
  -3 -11  12       17.11       17.36      5.39 o 
  -2 -11  12       23.80       25.46      7.08 o 
  -1 -11  12       57.09       53.42      7.24 o 
   0 -11  12       48.21       53.30      8.09 o 
   1 -11  12      292.62      255.07     12.35 o 
   2 -11  12      301.78      312.00     13.97 o 
   3 -11  12       32.31       31.67      6.54 o 
  -6 -10  12        0.03        3.95      3.35 o 
  -5 -10  12        8.48       13.75      6.09 o 
  -4 -10  12        2.56        7.78      5.08 o 
  -3 -10  12       55.23       54.67     10.36 o 
  -2 -10  12       15.92       16.48      5.01 o 
  -1 -10  12        0.70        2.49      5.06 o 
   0 -10  12      127.19      133.96     10.06 o 
   1 -10  12       69.24       60.08      7.80 o 
   2 -10  12      103.71      108.33      9.79 o 
   3 -10  12       41.41       36.81      7.02 o 
   4 -10  12        0.84        6.02      4.98 o 
  -7  -9  12       25.78       16.79      6.78 o 
  -6  -9  12      131.19      140.05     11.21 o 
  -5  -9  12        0.46        2.24      4.65 o 
  -4  -9  12        0.06        2.93      4.87 o 
  -3  -9  12      419.85      397.24     14.07 o 
  -2  -9  12       45.52       47.98      6.26 o 
  -1  -9  12       45.09       46.09      8.93 o 
   0  -9  12       31.55       34.83      7.39 o 
   1  -9  12       69.63       59.96      7.45 o 
   2  -9  12        0.47        5.49      4.18 o 
   3  -9  12      737.16      784.99     20.20 o 
   4  -9  12       20.38       28.71      8.99 o 
  -8  -8  12      419.97      430.88     26.92 o 
  -7  -8  12      171.27      166.14      9.80 o 
  -6  -8  12       10.12       11.33      5.72 o 
  -5  -8  12       12.62       11.95      9.72 o 
  -4  -8  12       23.76       22.17      5.25 o 
  -3  -8  12        1.87        4.50      3.95 o 
  -2  -8  12        0.25        4.10      4.05 o 
  -1  -8  12        2.67       10.09      5.75 o 
   0  -8  12       10.13        8.73      4.68 o 
   1  -8  12        1.37        6.08      4.85 o 
   2  -8  12        8.70        8.33      4.21 o 
   3  -8  12       66.71       62.39      6.90 o 
   4  -8  12      282.44      299.45     12.98 o 
   5  -8  12        0.01        3.89      4.04 o 
  -9  -7  12        0.70        3.44      5.38 o 
  -8  -7  12      138.46      130.15     12.00 o 
  -7  -7  12      641.28      666.48     48.28 o 
  -6  -7  12       83.63       74.95      7.03 o 
  -5  -7  12       42.26       48.92      6.66 o 
  -4  -7  12      188.74      203.63     13.40 o 
  -3  -7  12      110.47      121.71     11.50 o 
  -2  -7  12        3.55        3.21      4.14 o 
  -1  -7  12       49.36       39.18      6.88 o 
   0  -7  12      261.13      263.69     12.26 o 
   1  -7  12       21.14       18.78      8.20 o 
   2  -7  12        0.98        4.25      3.38 o 
   3  -7  12       56.29       58.36     11.46 o 
   4  -7  12      318.43      310.15     24.69 o 
   5  -7  12       19.10       15.14      8.95 o 
 -10  -6  12        1.89        7.29      4.86 o 
  -9  -6  12       69.68       59.95      9.07 o 
  -8  -6  12       42.15       29.15      6.92 o 
  -7  -6  12      531.45      464.43     17.61 o 
  -6  -6  12      186.05      195.55     15.87 o 
  -5  -6  12      170.26      177.36     12.55 o 
  -4  -6  12       26.81       19.73      8.02 o 
  -3  -6  12        0.02        4.80      5.65 o 
  -2  -6  12       62.47       75.19     10.15 o 
  -1  -6  12      519.88      507.23     15.58 o 
   0  -6  12      692.37      676.23     17.92 o 
   1  -6  12       33.26       33.64      7.45 o 
   2  -6  12        0.24        5.21      3.51 o 
   3  -6  12        6.61        7.62      4.92 o 
   4  -6  12       55.69       58.45     15.02 o 
   5  -6  12      217.88      229.78     21.05 o 
 -11  -5  12        0.78        4.74      4.45 o 
 -10  -5  12       12.07        9.55      5.10 o 
  -9  -5  12       46.48       37.12     16.60 o 
  -8  -5  12        7.52        7.36      3.83 o 
  -7  -5  12       13.73        6.95      4.33 o 
  -6  -5  12      517.49      497.69     14.37 o 
  -5  -5  12        0.26        7.88      3.26 o 
  -4  -5  12      214.12      224.00     12.59 o 
  -3  -5  12       16.88       15.37      4.79 o 
  -2  -5  12      150.06      159.57     12.20 o 
  -1  -5  12        4.46        4.20      4.14 o 
   0  -5  12      522.23      566.63     16.63 o 
   1  -5  12      101.68       92.76     11.28 o 
   2  -5  12      346.41      357.64     19.59 o 
   3  -5  12        2.97        6.81      4.89 o 
   4  -5  12      108.29      115.66     15.42 o 
 -10  -4  12        4.13        7.49      6.92 o 
  -9  -4  12      167.92      166.10     26.88 o 
  -8  -4  12      260.80      243.21     11.54 o 
  -7  -4  12       32.34       27.75      5.63 o 
  -6  -4  12      141.32      154.86     11.68 o 
  -5  -4  12      285.65      285.26     12.63 o 
  -4  -4  12      420.89      424.17     14.07 o 
  -3  -4  12      236.69      243.61     14.27 o 
  -2  -4  12       17.82       16.45      5.68 o 
  -1  -4  12        4.36       10.01      6.02 o 
   0  -4  12      117.86      133.17     12.43 o 
   1  -4  12       91.22       91.28     10.48 o 
   2  -4  12       70.40       75.98     15.69 o 
   3  -4  12       11.02       12.63      8.72 o 
   4  -4  12      147.16      172.33     16.52 o 
 -12  -3  12       11.03       23.03      9.88 o 
 -11  -3  12        2.35        5.99      5.67 o 
 -10  -3  12        6.46       10.28      8.50 o 
  -9  -3  12        6.47        5.47      5.30 o 
  -8  -3  12      366.30      379.72     19.88 o 
  -7  -3  12      438.21      444.65     12.11 o 
  -6  -3  12       80.65       85.45      7.44 o 
  -5  -3  12       93.79       88.99      7.03 o 
  -4  -3  12      160.98      161.93      8.69 o 
  -3  -3  12      468.63      451.52     14.78 o 
  -2  -3  12       52.39       49.50      8.32 o 
  -1  -3  12       91.88       96.69      9.02 o 
   0  -3  12       81.35       82.48      7.84 o 
   1  -3  12       55.10       52.78      6.96 o 
   2  -3  12       46.11       39.33      9.26 o 
   3  -3  12      358.41      373.02     14.03 o 
   4  -3  12        2.27        2.27      7.21 o 
 -12  -2  12      174.04      113.92     47.73 o 
 -11  -2  12       54.10       39.47     15.30 o 
 -10  -2  12       40.01       40.16     14.13 o 
  -9  -2  12       80.51       80.56     30.56 o 
  -8  -2  12       18.91       18.10      7.61 o 
  -7  -2  12        1.92        4.40      2.81 o 
  -6  -2  12      180.88      186.77     10.99 o 
  -5  -2  12       21.16       16.65      4.04 o 
  -4  -2  12        0.86        3.53      3.12 o 
  -3  -2  12       24.36       17.66      5.08 o 
  -2  -2  12      574.49      574.01     22.87 o 
  -1  -2  12       68.88       68.62      7.77 o 
   0  -2  12       65.32       73.16     13.34 o 
   1  -2  12        6.90        6.71      4.61 o 
   2  -2  12      349.71      350.62     13.48 o 
   3  -2  12      140.49      124.87     20.48 o 
 -13  -1  12      299.50      280.14     20.89 o 
 -12  -1  12        2.06        5.22      5.26 o 
 -11  -1  12        0.02        5.67      5.18 o 
 -10  -1  12       22.33       16.35      7.17 o 
  -9  -1  12       83.40       89.10     11.05 o 
  -8  -1  12        6.19        8.62      8.62 o 
  -7  -1  12      292.74      299.89     18.50 o 
  -6  -1  12      150.29      160.62      7.52 o 
  -5  -1  12      504.42      525.56     14.66 o 
  -4  -1  12        5.25        9.87      4.18 o 
  -3  -1  12       63.92       57.74      6.35 o 
  -2  -1  12       14.77       15.13      4.37 o 
  -1  -1  12      315.18      296.10     11.82 o 
   0  -1  12       14.92       11.67      4.76 o 
   1  -1  12       11.81       10.82      4.47 o 
   2  -1  12        5.29        4.76      3.66 o 
   3  -1  12      594.04      564.00     30.85 o 
 -13   0  12       89.92       66.19     28.30 o 
 -12   0  12      185.21      213.38     19.51 o 
 -11   0  12       26.81       23.24      7.08 o 
 -10   0  12       42.81       27.93      7.93 o 
  -9   0  12       72.01       75.86     10.81 o 
  -8   0  12      248.12      227.55     15.83 o 
  -7   0  12      285.03      308.39     18.66 o 
  -6   0  12      141.95      141.99      7.13 o 
  -5   0  12        7.47        8.73      4.27 o 
  -4   0  12       37.30       40.37      5.41 o 
  -3   0  12      167.40      161.47      8.84 o 
  -2   0  12       24.88       22.63      5.18 o 
  -1   0  12      319.45      306.76     13.59 o 
   0   0  12      420.25      391.16     28.48 o 
   1   0  12        6.23        8.56      4.61 o 
   2   0  12        4.10        4.68      4.47 o 
 -13   1  12        4.55        1.78      4.21 o 
 -12   1  12       72.19       62.71      9.68 o 
 -11   1  12      160.90      153.55     13.48 o 
 -10   1  12       21.68       19.59      7.57 o 
  -9   1  12       14.37       15.67      8.99 o 
  -8   1  12      539.74      583.35     24.53 o 
  -7   1  12      139.06      135.17     12.99 o 
  -6   1  12       16.64       17.74      3.21 o 
  -5   1  12       10.70       12.12      3.85 o 
  -4   1  12       35.30       30.12      5.01 o 
  -3   1  12        0.78        4.61      3.99 o 
  -2   1  12      635.93      593.94     15.72 o 
  -1   1  12       33.83       30.71      5.85 o 
   0   1  12      177.78      187.68     10.13 o 
   1   1  12        0.20        9.33      5.57 o 
   2   1  12       43.17       58.70     12.91 o 
 -13   2  12       79.94       58.82     11.70 o 
 -12   2  12       11.10        7.98      5.22 o 
 -11   2  12        0.05        6.96      5.55 o 
 -10   2  12       30.45       33.11      9.80 o 
  -9   2  12       20.58       22.59      8.02 o 
  -8   2  12       92.20       85.38     11.62 o 
  -7   2  12      234.22      245.36     17.20 o 
  -6   2  12        2.66        3.40      7.69 o 
  -5   2  12      265.24      261.82      9.96 o 
  -4   2  12        3.05       10.58      4.73 o 
  -3   2  12       28.81       23.43      4.82 o 
  -2   2  12        0.06        8.20      5.91 o 
  -1   2  12      165.14      172.90     10.73 o 
   0   2  12      459.16      427.81     19.35 o 
   1   2  12       12.79       19.67      5.16 o 
 -13   3  12      259.54      252.93     17.53 o 
 -12   3  12      340.77      321.19     19.35 o 
 -11   3  12       60.74       68.82     12.87 o 
 -10   3  12      580.92      582.62     30.04 o 
  -9   3  12      879.81      944.53     41.49 o 
  -8   3  12        9.69       13.08      7.17 o 
  -7   3  12       73.10       73.48     11.34 o 
  -6   3  12       24.17       25.75      9.07 o 
  -5   3  12       25.50       25.80      4.76 o 
  -4   3  12      296.12      286.93     12.88 o 
  -3   3  12       24.80       33.34      6.12 o 
  -2   3  12      393.66      402.87     17.12 o 
  -1   3  12       16.53        7.53      5.63 o 
   0   3  12        6.44        7.03      4.65 o 
 -13   4  12       44.64       54.61     10.16 o 
 -12   4  12       66.10       74.33     11.82 o 
 -11   4  12        2.78        4.29      9.07 o 
 -10   4  12        6.65       10.61      7.41 o 
  -9   4  12       47.60       49.31     10.44 o 
  -8   4  12     1007.36     1088.53     34.09 o 
  -7   4  12       30.05       34.90      9.19 o 
  -6   4  12      197.98      213.79     17.73 o 
  -5   4  12      340.84      341.51     20.61 o 
  -4   4  12      320.03      294.67     11.75 o 
  -3   4  12      307.07      324.74     12.92 o 
  -2   4  12        0.50        2.11      4.29 o 
  -1   4  12       10.32       10.48      7.29 o 
 -13   5  12       35.03       41.98      9.76 o 
 -12   5  12        0.12        4.82      5.87 o 
 -11   5  12       13.55       15.26      9.03 o 
 -10   5  12       26.04       33.96     10.28 o 
  -9   5  12       29.90       37.89     10.57 o 
  -8   5  12       67.24       72.75     11.86 o 
  -7   5  12       53.39       62.75     10.93 o 
  -6   5  12      140.62      146.59     14.37 o 
  -5   5  12      334.12      354.46     21.01 o 
  -4   5  12       27.47       29.27      8.74 o 
  -3   5  12       89.13       90.39      7.87 o 
  -2   5  12        6.33        4.13      3.80 o 
 -12   6  12        1.84        6.64      8.58 o 
 -11   6  12        0.74        4.41      6.52 o 
 -10   6  12       15.27       14.49      8.02 o 
  -9   6  12       15.09       23.28      8.99 o 
  -8   6  12       65.73       59.02     12.06 o 
  -7   6  12      120.15      111.08     13.40 o 
  -6   6  12      206.79      192.90     16.60 o 
  -5   6  12       15.19        7.73      8.87 o 
  -4   6  12      155.55      154.04     16.07 o 
 -11   7  12       35.43       36.56      9.80 o 
 -10   7  12        8.55       10.24      7.00 o 
  -9   7  12       96.61      102.10     14.29 o 
  -8   7  12      277.44      301.55     22.63 o 
  -7   7  12       70.50       79.26     12.35 o 
  -6   7  12        0.98        6.32      7.57 o 
  -3 -11  13      168.29      175.24     12.04 o 
  -2 -11  13       57.69       60.47      7.90 o 
  -1 -11  13        3.97        8.30      5.52 o 
   0 -11  13       88.56       81.84      9.28 o 
   1 -11  13       77.20       89.08      9.92 o 
  -5 -10  13       41.10       38.05      6.65 o 
  -4 -10  13        0.64        5.36      4.08 o 
  -3 -10  13      235.89      256.37     15.36 o 
  -2 -10  13       20.98       17.89      7.25 o 
  -1 -10  13       13.93       14.22      5.76 o 
   0 -10  13        0.00        3.90      4.63 o 
   1 -10  13      202.65      221.91     12.68 o 
   2 -10  13      110.87      133.32     10.72 o 
  -7  -9  13       29.33       19.16      7.69 o 
  -6  -9  13        0.01        3.20      4.64 o 
  -5  -9  13       52.15       59.09      6.97 o 
  -4  -9  13      193.08      213.17     11.33 o 
  -3  -9  13        1.08        5.42      4.16 o 
  -2  -9  13       94.13       98.40      9.88 o 
  -1  -9  13       18.99       28.26      6.64 o 
   0  -9  13        0.03        6.25      4.68 o 
   1  -9  13      137.69      147.96     10.50 o 
   2  -9  13      134.38      144.58     10.06 o 
   3  -9  13      142.57      138.90     10.89 o 
  -8  -8  13       37.10       26.27      7.29 o 
  -7  -8  13        5.39        4.96      4.18 o 
  -6  -8  13       49.48       48.62      6.61 o 
  -5  -8  13        0.60       12.58      6.29 o 
  -4  -8  13       15.30        7.01      3.99 o 
  -3  -8  13        6.05        8.73      5.40 o 
  -2  -8  13       50.01       67.80      8.29 o 
  -1  -8  13      581.24      569.34     17.23 o 
   0  -8  13      597.49      588.70     26.46 o 
   1  -8  13       52.43       49.11      6.63 o 
   2  -8  13       26.86       24.09      6.64 o 
   3  -8  13       19.29       24.25      9.59 o 
  -9  -7  13        0.46        1.25      4.94 o 
  -8  -7  13       12.76       15.06      8.06 o 
  -7  -7  13       91.75       92.68      7.75 o 
  -6  -7  13        0.68        7.63      5.03 o 
  -5  -7  13      127.82      162.25     13.56 o 
  -4  -7  13      113.30      121.88     14.53 o 
  -3  -7  13      664.12      681.13     56.17 o 
  -2  -7  13      102.76      102.01     11.08 o 
  -1  -7  13      744.01      791.05     20.81 o 
   0  -7  13      277.78      266.18     20.85 o 
   1  -7  13       52.18       51.18      8.56 o 
   2  -7  13       11.16        8.92      4.46 o 
   3  -7  13      319.40      307.78     14.83 o 
 -10  -6  13      139.21      147.48     14.41 o 
  -9  -6  13        1.10        3.52      5.95 o 
  -8  -6  13      264.65      228.00     69.67 o 
  -7  -6  13        1.59        1.12      3.60 o 
  -6  -6  13        9.45        7.67      3.99 o 
  -5  -6  13        0.06        3.84      3.22 o 
  -4  -6  13       42.68       39.86      7.37 o 
  -3  -6  13      521.97      516.53     31.98 o 
  -2  -6  13      480.09      469.52     18.28 o 
  -1  -6  13        4.64        6.30      4.64 o 
   0  -6  13     1111.26     1152.26     26.30 o 
   1  -6  13      313.32      326.03     41.66 o 
   2  -6  13        3.50        2.76      3.05 o 
   3  -6  13        9.89       13.18      5.55 o 
 -10  -5  13       66.32       49.55     26.60 o 
  -9  -5  13        0.79        2.79      4.33 o 
  -8  -5  13      190.73      150.31     58.29 o 
  -7  -5  13        0.61        5.41      5.14 o 
  -6  -5  13       13.08        9.31      5.26 o 
  -5  -5  13      552.97      573.05     16.33 o 
  -4  -5  13      109.49      122.64     11.14 o 
  -3  -5  13      178.14      184.48     20.81 o 
  -2  -5  13        3.54        8.00      5.33 o 
  -1  -5  13      857.84      859.95     35.77 o 
   0  -5  13       14.56       21.63      6.44 o 
   1  -5  13      227.41      203.55     16.38 o 
   2  -5  13       20.20       18.70      9.84 o 
   3  -5  13       81.65       93.99     17.67 o 
 -11  -4  13       12.96       22.63     11.86 o 
 -10  -4  13       12.47       10.28      6.27 o 
  -9  -4  13      194.74      185.77     15.50 o 
  -8  -4  13       17.94       14.70      8.83 o 
  -7  -4  13        5.71        1.42      3.34 o 
  -6  -4  13      194.75      184.79     14.88 o 
  -5  -4  13       18.23       16.41      4.46 o 
  -4  -4  13       57.17       65.94      9.34 o 
  -3  -4  13       60.70       61.84      9.47 o 
  -2  -4  13      884.84      899.65     20.07 o 
  -1  -4  13       67.22       61.44      9.06 o 
   0  -4  13      232.59      225.00     14.22 o 
   1  -4  13      116.10      117.24     12.68 o 
   2  -4  13       56.80       50.44     10.63 o 
   3  -4  13       12.21        8.97      5.20 o 
 -11  -3  13       16.29       15.02      8.46 o 
 -10  -3  13       89.26       80.96     29.67 o 
  -9  -3  13       12.42       10.04      6.23 o 
  -8  -3  13        0.05        3.76      5.71 o 
  -7  -3  13        0.00        4.82      6.48 o 
  -6  -3  13      130.22      127.01      8.37 o 
  -5  -3  13       26.21       25.23      5.71 o 
  -4  -3  13      826.45      853.89     24.31 o 
  -3  -3  13      483.10      478.53     14.62 o 
  -2  -3  13       71.58       73.06      7.78 o 
  -1  -3  13       16.06       13.16      5.17 o 
   0  -3  13       45.29       43.56      6.88 o 
   1  -3  13      107.35      119.88     14.31 o 
   2  -3  13      276.28      262.35     12.72 o 
 -12  -2  13      127.46      129.22     37.89 o 
 -11  -2  13       17.33       23.40     10.00 o 
 -10  -2  13       39.97       29.84     10.85 o 
  -9  -2  13       88.13       86.71     44.45 o 
  -8  -2  13       29.18       39.63     11.25 o 
  -7  -2  13        6.73        6.56      6.48 o 
  -6  -2  13       68.93       71.74      6.22 o 
  -5  -2  13      167.70      164.85      9.21 o 
  -4  -2  13       11.25        9.45      4.20 o 
  -3  -2  13      468.79      481.65     15.00 o 
  -2  -2  13      169.89      169.66     10.67 o 
  -1  -2  13      100.93       92.40      7.96 o 
   0  -2  13       35.99       42.41      6.26 o 
   1  -2  13      324.85      336.58     14.14 o 
   2  -2  13      139.30      146.24     10.35 o 
 -12  -1  13        3.25        4.78      5.38 o 
 -11  -1  13      104.42       93.60     31.62 o 
 -10  -1  13        3.06        5.71      5.47 o 
  -9  -1  13       17.38       31.25     11.01 o 
  -8  -1  13      442.16      444.98     25.91 o 
  -7  -1  13      107.37      115.66     12.99 o 
  -6  -1  13        8.14        5.95      8.38 o 
  -5  -1  13      106.17      101.05      7.10 o 
  -4  -1  13        5.35        4.40      3.74 o 
  -3  -1  13      689.44      703.65     44.13 o 
  -2  -1  13      147.39      141.48      9.14 o 
  -1  -1  13       11.69       11.43      4.70 o 
   0  -1  13      103.62       99.33      8.65 o 
   1  -1  13        3.24        3.87      3.84 o 
 -12   0  13       57.34       62.63     11.62 o 
 -11   0  13        0.22        6.07      5.34 o 
 -10   0  13       20.57       18.91      9.51 o 
  -9   0  13       21.42       18.22      6.60 o 
  -8   0  13      192.86      189.30     16.19 o 
  -7   0  13       47.50       37.65      9.92 o 
  -6   0  13       34.40       32.71      9.63 o 
  -5   0  13       81.97       71.62      7.33 o 
  -4   0  13       67.36       66.83      6.77 o 
  -3   0  13        0.19        7.45      5.94 o 
  -2   0  13      480.26      454.00     24.15 o 
  -1   0  13       39.88       33.76      5.81 o 
   0   0  13       66.86       75.13      7.36 o 
   1   0  13      105.11      110.04      9.18 o 
 -13   1  13       38.90       21.70      8.46 o 
 -12   1  13        6.30        4.70      6.84 o 
 -11   1  13        2.09        4.49      7.41 o 
 -10   1  13        0.00        2.02      5.55 o 
  -9   1  13      160.42      150.63     14.74 o 
  -8   1  13      225.83      236.98     19.84 o 
  -7   1  13      629.80      676.06     33.68 o 
  -6   1  13        4.55        4.82      8.18 o 
  -5   1  13       33.89       25.83      8.50 o 
  -4   1  13      209.67      197.11     10.58 o 
  -3   1  13      106.02      107.40     11.34 o 
  -2   1  13      145.61      142.05      9.15 o 
  -1   1  13      113.58      111.05      9.51 o 
   0   1  13       34.90       36.04      8.62 o 
 -13   2  13       18.05        6.07      5.83 o 
 -12   2  13       25.27       30.08      8.74 o 
 -11   2  13      335.40      341.99     20.85 o 
 -10   2  13       12.45       10.81     10.20 o 
  -9   2  13      224.47      234.80     19.43 o 
  -8   2  13        7.73       15.34     10.04 o 
  -7   2  13      111.17      105.78     14.01 o 
  -6   2  13       38.64       41.49      9.68 o 
  -5   2  13      147.23      167.92     17.93 o 
  -4   2  13       14.89       11.74      8.78 o 
  -3   2  13      118.75      110.90     10.12 o 
  -2   2  13       67.88       52.83      7.71 o 
  -1   2  13      103.17      107.36      9.25 o 
 -13   3  13       34.10       23.07      7.69 o 
 -12   3  13        7.23        7.21      6.11 o 
 -11   3  13        0.06        7.69      9.51 o 
 -10   3  13      319.25      313.41     20.08 o 
  -9   3  13      360.16      366.89     22.43 o 
  -8   3  13       17.23       20.28      9.07 o 
  -7   3  13       26.14       26.68      8.95 o 
  -6   3  13        0.16        9.03      9.23 o 
  -5   3  13       11.59       10.16      6.76 o 
  -4   3  13      122.66      103.59     13.68 o 
  -3   3  13        6.75       12.19      5.57 o 
  -2   3  13        3.50        6.28      4.31 o 
 -12   4  13       14.14       12.95      9.27 o 
 -11   4  13       30.00       27.69      6.80 o 
 -10   4  13        7.11        5.71      7.41 o 
  -9   4  13      247.02      293.13     22.35 o 
  -8   4  13       75.98       68.13     11.78 o 
  -7   4  13       93.52       73.76     14.33 o 
  -6   4  13       14.13       10.97      7.12 o 
  -5   4  13        7.20        7.45      6.68 o 
  -4   4  13        3.39        5.38      6.27 o 
  -3   4  13       14.22        8.34      6.52 o 
 -12   5  13        0.36        7.41      7.00 o 
 -11   5  13        5.93       10.69      9.84 o 
 -10   5  13       28.47       23.72      8.70 o 
  -9   5  13      102.80      110.56     14.01 o 
  -8   5  13      203.51      252.37     19.84 o 
  -7   5  13        1.70        4.57      7.21 o 
  -6   5  13       17.56       24.29      9.35 o 
  -5   5  13        8.23        4.37      6.84 o 
 -10   6  13       48.50       53.96     11.98 o 
  -9   6  13       13.69       17.45     10.85 o 
  -8   6  13      112.98      116.99     18.14 o 
  -7   6  13       37.74       33.52     10.53 o 
  -3 -10  14       86.81       89.78      8.95 o 
  -2 -10  14        0.03        8.97      6.24 o 
  -1 -10  14       11.58       13.76      5.62 o 
  -5  -9  14       21.06       25.68      7.71 o 
  -4  -9  14        6.21        1.07      4.39 o 
  -3  -9  14      144.17      131.79      9.92 o 
  -2  -9  14       54.19       58.45      8.12 o 
  -1  -9  14        4.35        5.59      5.01 o 
   0  -9  14       10.75       10.58      6.09 o 
   1  -9  14        1.27        4.32      4.47 o 
  -7  -8  14       59.06       48.05     10.44 o 
  -6  -8  14       28.03       29.14      5.60 o 
  -5  -8  14        0.41        3.65      4.31 o 
  -4  -8  14        6.81        7.22      4.82 o 
  -3  -8  14      135.69      142.22     10.94 o 
  -2  -8  14       52.68       53.97      7.42 o 
  -1  -8  14      123.56      126.63      9.70 o 
   0  -8  14        0.53        2.30      4.41 o 
   1  -8  14       69.97       75.16      8.98 o 
  -8  -7  14       29.93       30.85      8.83 o 
  -7  -7  14       76.14       89.63     13.76 o 
  -6  -7  14        4.23        5.27      3.61 o 
  -5  -7  14       41.83       41.96      7.12 o 
  -4  -7  14      137.77      125.52     12.33 o 
  -3  -7  14       10.91       12.09      5.73 o 
  -2  -7  14        1.23        3.17      4.01 o 
  -1  -7  14       16.23       20.18      7.65 o 
   0  -7  14       67.75       70.79     10.97 o 
   1  -7  14       32.37       29.30      8.50 o 
  -8  -6  14       93.38       90.68     21.86 o 
  -7  -6  14       40.49       45.46     14.86 o 
  -6  -6  14       57.50       64.51      9.03 o 
  -5  -6  14       32.09       26.57      6.48 o 
  -4  -6  14        3.75        9.63      4.87 o 
  -3  -6  14      657.41      666.74     18.61 o 
  -2  -6  14       79.70       72.96     10.45 o 
  -1  -6  14       60.95       52.86      8.93 o 
   0  -6  14        7.62        8.99      4.59 o 
   1  -6  14       91.45       83.43     12.50 o 
  -9  -5  14      158.55      114.36     57.36 o 
  -8  -5  14       35.06       23.97     11.78 o 
  -7  -5  14       57.39       63.92     15.18 o 
  -6  -5  14      102.44       78.47      9.19 o 
  -5  -5  14      196.01      206.74     12.39 o 
  -4  -5  14       50.16       52.63      8.36 o 
  -3  -5  14       39.17       38.22      6.68 o 
  -2  -5  14      127.77      116.56     11.94 o 
  -1  -5  14       13.92       10.15      5.56 o 
   0  -5  14       11.70       14.78      5.95 o 
   1  -5  14        0.19        8.03      4.69 o 
 -10  -4  14       24.39       28.86     11.50 o 
  -9  -4  14       15.23       15.67      6.80 o 
  -8  -4  14       69.50       47.97     24.49 o 
  -7  -4  14       87.39       62.22     17.33 o 
  -6  -4  14        0.16        5.38      4.37 o 
  -5  -4  14      250.60      243.33     13.22 o 
  -4  -4  14        0.08        3.44      3.87 o 
  -3  -4  14      218.75      203.37     13.97 o 
  -2  -4  14       28.29       22.46      6.05 o 
  -1  -4  14      173.12      171.88     11.96 o 
   0  -4  14        4.42        5.64      4.72 o 
   1  -4  14        0.69        2.90      4.03 o 
 -11  -3  14       53.87       46.92     21.17 o 
 -10  -3  14       49.20       30.77     13.12 o 
  -9  -3  14        3.04        7.53      8.95 o 
  -8  -3  14        3.84        6.56      4.05 o 
  -7  -3  14       56.32       51.09     22.35 o 
  -6  -3  14      141.00      133.02     23.76 o 
  -5  -3  14        4.10        6.87      4.72 o 
  -4  -3  14      168.82      162.11      9.55 o 
  -3  -3  14        3.50        3.76      3.60 o 
  -2  -3  14        0.05        1.58      3.84 o 
  -1  -3  14        4.91        5.73      4.65 o 
   0  -3  14      330.41      349.25     15.61 o 
   1  -3  14       40.02       39.18     10.76 o 
 -11  -2  14       10.34        1.54      4.13 o 
 -10  -2  14       62.82       60.20     25.71 o 
  -9  -2  14      417.06      455.30     27.12 o 
  -8  -2  14      163.95      151.00     18.30 o 
  -7  -2  14      102.68      102.30     14.09 o 
  -6  -2  14      104.28       83.96     11.90 o 
  -5  -2  14      304.50      290.66     18.66 o 
  -4  -2  14       35.58       36.02      5.98 o 
  -3  -2  14       90.34      101.61      7.99 o 
  -2  -2  14        9.93        8.62      5.18 o 
  -1  -2  14       45.06       44.22      6.60 o 
   0  -2  14        1.11        6.32      4.03 o 
 -11  -1  14       71.04       64.29     23.20 o 
 -10  -1  14       56.59       78.25     12.39 o 
  -9  -1  14       33.83       44.73     11.05 o 
  -8  -1  14       21.42       25.26      8.78 o 
  -7  -1  14       12.05       15.14      7.89 o 
  -6  -1  14        1.17        4.53      8.22 o 
  -5  -1  14        2.41        7.73      6.11 o 
  -4  -1  14      377.25      352.86     13.16 o 
  -3  -1  14       34.32       37.33      5.76 o 
  -2  -1  14       62.88       71.57      7.34 o 
  -1  -1  14       25.48       22.88      5.44 o 
   0  -1  14       11.80        7.39      4.08 o 
 -12   0  14        2.08        8.54      5.99 o 
 -11   0  14      137.67      131.49     13.72 o 
 -10   0  14        1.17       10.57      6.72 o 
  -9   0  14        2.67        3.52      6.15 o 
  -8   0  14       21.41       19.92      9.19 o 
  -7   0  14        0.33        3.44      5.75 o 
  -6   0  14       80.00       83.07     11.86 o 
  -5   0  14        0.39        5.18      7.81 o 
  -4   0  14       11.86       10.57      6.44 o 
  -3   0  14       39.87       36.34      5.64 o 
  -2   0  14        7.24        9.26      4.41 o 
  -1   0  14       69.90       56.10      7.17 o 
 -12   1  14        0.11       -0.40      5.22 o 
 -11   1  14      371.07      395.92     22.79 o 
 -10   1  14        0.01        8.66      6.27 o 
  -9   1  14        0.82        6.07      6.40 o 
  -7   1  14       19.92       11.62      7.12 o 
  -6   1  14       10.49       15.06      7.73 o 
  -5   1  14      333.55      339.89     20.77 o 
  -4   1  14        4.21        5.75      8.46 o 
  -3   1  14       15.21       18.91      7.08 o 
  -2   1  14       11.44        7.14      4.42 o 
 -11   2  14        1.45        7.33      6.15 o 
 -10   2  14        2.87        4.66      6.48 o 
  -9   2  14      180.07      152.78     15.14 o 
  -8   2  14        1.89        7.49      7.21 o 
  -7   2  14      138.60      146.42     15.10 o 
  -6   2  14       70.78       67.81     11.78 o 
  -5   2  14       21.30       18.86      6.72 o 
  -4   2  14        9.26       14.61      8.99 o 
  -3   2  14        2.29        4.13      6.15 o 
 -11   3  14       33.69       20.32      9.35 o 
 -10   3  14        1.01        8.54      7.49 o 
  -9   3  14      212.10      205.49     17.81 o 
  -8   3  14      267.08      291.63     20.08 o 
  -7   3  14        4.39       10.24     10.08 o 
  -6   3  14       54.12       49.31     11.38 o 
  -5   3  14       75.71       94.65     15.99 o 
  -4   3  14      143.84      116.18     14.74 o 
 -10   4  14        0.58        5.83      7.49 o 
  -9   4  14       40.69       43.15     11.34 o 
  -8   4  14        0.15        5.10      6.92 o 
  -7   4  14       96.39       71.69     12.51 o 
  -6   4  14       28.71       36.27     10.04 o 
  -4  -8  15        0.76        6.81      4.61 o 
  -3  -8  15      249.09      230.26     18.34 o 
  -2  -8  15       20.60       32.95      9.35 o 
  -6  -7  15       12.14       15.10      7.65 o 
  -5  -7  15        3.95        4.35      4.77 o 
  -4  -7  15       69.69       61.10      8.21 o 
  -3  -7  15        0.73        2.72      4.38 o 
  -2  -7  15       73.72       61.00      9.76 o 
  -1  -7  15        7.44        7.19      4.66 o 
  -7  -6  15      161.45      129.87     54.89 o 
  -6  -6  15      200.72      164.60     36.60 o 
  -5  -6  15        2.99        5.07      4.71 o 
  -4  -6  15       88.48       87.47     16.07 o 
  -3  -6  15        1.69        6.10      3.55 o 
  -2  -6  15        4.47        8.26      6.11 o 
  -1  -6  15      119.99      111.89     13.16 o 
  -8  -5  15        1.27        4.86      8.06 o 
  -7  -5  15      272.67      236.01     78.05 o 
  -6  -5  15      147.48      129.26     31.78 o 
  -5  -5  15       76.83       75.94     40.97 o 
  -4  -5  15       27.24       23.98      6.31 o 
  -3  -5  15       53.57       51.45      7.53 o 
  -2  -5  15        1.65        8.07      5.89 o 
  -1  -5  15      782.51      774.79     26.43 o 
  -9  -4  15      101.81       93.31     31.74 o 
  -8  -4  15       31.58       19.23     13.08 o 
  -7  -4  15        9.23        5.83      5.51 o 
  -6  -4  15      153.34      133.11     53.76 o 
  -5  -4  15        8.85        6.32      6.68 o 
  -4  -4  15      223.72      220.73     13.64 o 
  -3  -4  15       10.72       15.74      5.18 o 
  -2  -4  15      117.21      106.66     11.73 o 
  -1  -4  15       30.43       19.31      5.15 o 
  -9  -3  15        0.59        4.49      5.51 o 
  -8  -3  15       23.81       24.90     11.34 o 
  -7  -3  15        0.04        1.42      6.64 o 
  -6  -3  15       26.72       35.62     18.54 o 
  -5  -3  15      202.81      195.73     34.61 o 
  -4  -3  15       50.04       41.52      6.99 o 
  -3  -3  15       59.50       60.85      8.48 o 
  -2  -3  15        5.17        8.17      4.65 o 
 -10  -2  15       30.63       35.58     13.24 o 
  -9  -2  15       95.78       75.94     33.88 o 
  -8  -2  15      128.36      133.75     15.83 o 
  -7  -2  15      122.97      108.33     14.53 o 
  -6  -2  15      148.22      142.78     14.86 o 
  -5  -2  15      176.49      166.63     15.71 o 
  -4  -2  15       28.17       17.29      7.08 o 
  -3  -2  15        2.64        5.55      4.46 o 
  -2  -2  15       26.20       24.87      5.61 o 
 -10  -1  15       33.85       28.01     10.20 o 
  -9  -1  15        3.40        9.43      9.31 o 
  -8  -1  15       52.89       57.04     11.54 o 
  -7  -1  15        4.09       14.70      9.96 o 
  -6  -1  15      165.60      165.90     16.40 o 
  -5  -1  15        1.78        0.77      5.87 o 
  -4  -1  15      638.17      619.46     26.92 o 
  -3  -1  15       20.74       18.42      9.11 o 
 -10   0  15       24.15       25.02      9.31 o 
  -9   0  15      122.82      117.07     17.04 o 
  -8   0  15        0.02        7.93      9.51 o 
  -7   0  15      223.80      210.55     18.06 o 
  -6   0  15        3.61       10.89      8.83 o 
  -5   0  15        2.96        5.42      6.36 o 
  -4   0  15        0.11        6.76      8.62 o 
 -10   1  15        0.04        6.56      9.47 o 
  -9   1  15        7.46        2.79      6.56 o 
  -8   1  15      177.15      175.21     17.53 o 
  -7   1  15      191.01      176.38     17.57 o 
  -6   1  15       11.86        6.40      6.80 o 
  -5   1  15        6.40        5.63      6.40 o 
  -9   2  15       17.43       13.84      6.80 o 
  -8   2  15      102.98      107.93     14.90 o 
  -7   2  15      112.52      119.22     15.22 o 
                                                 
